# Supplementary material for: A method to identify trace sulfated IgG N-glycans as biomarkers for rheumatoid arthritis
Source: Nat Commun. 2017 Sep 20;8:631. doi: 10.1038/s41467-017-00662-w (PMC5606999; doi:10.1038/s41467-017-00662-w)
Supplement: Supplementary file 2 — Supplementary Data 1 [file 41467_2017_662_MOESM2_ESM.xlsx]

## Sheet: Data 1
Supplementary Data 1 | Identification of acidic N-glycans released from the IgG of pooled human serum by using TiO2-PGC chip LC coupled with TOF MS
Identification	Abbreviation	Retention Time	Formula	Precursor ion (m/z)	Z	Obs. Mass	Theor. Mass	Mass Diff. (ppm)	MS/MS
Hex3HexNAc3NeuAc1#	3_3_0_1	8.6	C53H88N4O39	1405.5	1	1404.49	1404.5	-5.55	657.215
Hex3HexNAc3NeuAc1#	3_3_0_1	7.8	C53H88N4O39	703.256	2	1404.49	1404.5	-8.76	657.24
Hex3HexNAc3NeuAc1#	3_3_0_1	10.1	C53H88N4O39	703.254	2	1404.49	1404.5	-8.54	204.0842,528.1749
Hex3HexNAc3NeuAc1#	3_3_0_1	9.6	C53H88N4O39	703.255	2	1404.49	1404.5	-9.75	204.0903,366.1407,731.2687,875.3291,1420.5171
Hex3HexNAc3NeuAc1#	3_3_0_1	10.7	C53H88N4O39	1405.5	1	1404.49	1404.5	-7.05	204.0912,366.1454
Hex3HexNAc3dHex1NeuAc1*	3_3_1_1	8.8	C59H98N4O43	776.284	2	1550.54	1550.56	-8.96	366.081
Hex3HexNAc3dHex1NeuAc1*	3_3_1_1	8.4	C59H98N4O43	776.283	2	1550.54	1550.56	-10.83	204.0880,366.1314
Hex3HexNAc3dHex1NeuAc2*	3_3_1_2	9.7	C70H115N5O51	921.833	2	1841.65	1841.65	-1.52	204.0820,366.1366,528.1827
Hex3HexNAc4NeuAc1*	3_4_0_1	7.9	C61H101N5O44	804.797	2	1607.56	1607.58	-10.76	204.0870,366.1350
Hex3HexNAc4NeuAc1*	3_4_0_1	8.5	C61H101N5O44	804.795	2	1607.57	1607.58	-9.83	366.145
Hex3HexNAc4dHex1NeuAc1*	3_4_1_1	8	C67H111N5O48	877.82	2	1753.63	1753.64	-7.93	204.0827,366.1366,657.2193
Hex3HexNAc4dHex1NeuAc1*	3_4_1_1	8.2	C67H111N5O48	877.824	2	1753.62	1753.64	-13.91	204.085
Hex4HexNAc3NeuAc1#	4_3_0_1	9.2	C59H98N4O44	1567.56	1	1566.55	1566.56	-2.74	204.0840,528.1887,366.1440,528.1851,657.2339,819.2809,857.8054,893.3072,1114.3728
Hex4HexNAc3NeuAc1#	4_3_0_1	7.8	C59H98N4O44	784.289	2	1566.56	1566.56	3.64	204.0863,292.1010,366.1304,528.1884,657.2245,893.3376,911.3285,1364.5014
Hex4HexNAc3NeuAc1#	4_3_0_1	8	C59H98N4O44	784.282	2	1566.54	1566.56	-9.77	204.0828,274.0884,292.0957,366.1383,454.1532,528.1841,657.2330,893.2850,911.3224,963.2001
Hex4HexNAc3NeuAc1#	4_3_0_1	7.4	C59H98N4O44	784.285	2	1566.55	1566.56	-0.51	204.0889,274.0901,366.1321,528.1946,690.2443,893.3162
Hex4HexNAc3NeuAc1#	4_3_0_1	8.6	C59H98N4O44	784.285	2	1566.56	1566.56	2.81	204.0848,274.0918,366.1406,657.2338
Hex4HexNAc3NeuAc1#	4_3_0_1	9.5	C59H98N4O44	784.286	2	1566.55	1566.56	-2.43	274.0901,366.1356,528.1946
Hex4HexNAc3NeuAc1+SO3*	4_3_0_1+SO3	8.7	C59H98N4O47S1	824.273	2	1646.53	1646.51	9.66	366.1310,528.1876,657.2284
Hex4HexNAc3NeuAc1+SO3*	4_3_0_1+SO3	8.1	C59H98N4O47S1	824.27	2	1646.52	1646.51	2.31	456.9707,657.2306
Hex4HexNAc3NeuAc2*	4_3_0_2	8.8	C70H115N5O52	929.831	2	1857.65	1857.65	-2.05	366.135
Hex4HexNAc3dHex1NeuAc1#	4_3_1_1	8.8	C65H108N4O48	857.314	2	1712.61	1712.61	0.12	204.0827,274.0919,292.6926,366.1443,528.1851,657.2339,819.2809,857.8054
Hex4HexNAc3dHex1NeuAc1#	4_3_1_1	9.2	C65H108N4O48	857.314	2	1712.6	1712.61	-8.41	204.0849,222.0978,274.0922,292.1028,350.1361,366.1407,528.1904,657.2394,690.2347,1096.4035,1184.4171,1242.4374
Hex4HexNAc3dHex1NeuAc1#	4_3_1_1	9.6	C65H108N4O48	857.309	2	1712.6	1712.61	-7.24	204.0849,274.0922,292.1028,350.1361,366.1407,528.1904,657.2394,690.2347,1096.4035,1184.4171,1242.4374,1387.4933,1551.5554
Hex4HexNAc3dHex1NeuAc1#	4_3_1_1	8.5	C65H108N4O48	857.315	2	1712.61	1712.61	-0.23	204.0874,292.1012,366.1364,657.2246,895.3436,911.3348,1057.3835
Hex4HexNAc3dHex1NeuAc1#	4_3_1_1	10	C65H108N4O48	1713.62	1	1712.61	1712.61	-0.06	274.0919,366.1443
Hex4HexNAc3dHex1NeuAc1+SO3*	4_3_1_1+SO3	8.7	C65H108N4O51S1	897.296	2	1792.58	1792.57	3.29	292.1051,366.1280,608.1385**,657.2527,690.9723,819.2911,857.8055,897.7656**,1039.5970,1057.5970,1117.8160**,1260.4719,1549.5730
Hex4HexNAc3dHex1NeuAc1+SO3*	4_3_1_1+SO3	9.1	C65H108N4O51S1	897.294	2	1792.57	1792.57	-0.11	274.0941,897.2621**
Hex4HexNAc4NeuAc1#	4_4_0_1	8	C67H111N5O49	885.824	2	1769.63	1769.63	-4.58	204.0858,292.1003,366.1379,472.1523,528.1911,657.2324,731.2533,749.2717,819.2723,885.8180,893.3280,911.3166,1096.3990
Hex4HexNAc4NeuAc1#	4_4_0_1	8.3	C67H111N5O49	885.822	2	1769.63	1769.63	-4.52	204.0837,274.0880,366.1335,657.2383
Hex4HexNAc4NeuAc1#	4_4_0_1	8.2	C67H111N5O49	885.819	2	1769.61	1769.63	-12.04	204.0848,274.0944,366.1326
Hex4HexNAc4NeuAc1#	4_4_0_1	7.7	C67H111N5O49	885.82	2	1769.63	1769.63	-3.67	274.0837,366.1350,569.2194,657.2270,819.2966,911.3398,934.3358,1567.5220
Hex4HexNAc4NeuAc1#	4_4_0_1	9.2	C67H111N5O49	885.823	2	1769.63	1769.63	-2.8	204.0895,366.1351,528.1923
Hex4HexNAc4NeuAc1+SO3*	4_4_0_1+SO3	8.9	C67H111N5O52S1	925.807	2	1849.61	1849.59	7.24	-
Hex4HexNAc4NeuAc2*	4_4_0_2	8.2	C78H128N6O57	1031.37	2	2060.73	2060.73	-0.39	657.213
Hex4HexNAc4dHex1NeuAc1#	4_4_1_1	8	C73H121N5O53	958.853	2	1915.69	1915.69	0.68	204.0822,274.0906,292.1015,366.1338,454.1584,553.2194,657.2347,819.2898,877.3054,958.8525,1057.3862,1258.4698,1260.4734,1346.4736,1387.4828,1422.5176,1549.5212,1567.5637,1625.5851,1713.6181
Hex4HexNAc4dHex1NeuAc1#	4_4_1_1	8.3	C73H121N5O53	958.853	2	1915.69	1915.69	-1.51	204.0869,274.0886,292.0991,366.1400,425.1765,472.1612,528.1848,571.2274,657.2357,749.2725,819.2992,837.2919,911.3245,1039.3717,1057.3831,1096.4024,1098.4044,1114.4042,1242.4523,1260.4603,1276.4489,1346.4516,1422.5153,1549.5389,1567.5430,1625.5781,1713.6006
Hex4HexNAc4dHex1NeuAc1#	4_4_1_1	8.7	C73H121N5O53	958.855	2	1915.69	1915.69	-1.41	204.0887,366.1414,528.1891,657.2351,911.3354,1098.4513,1567.5779,1713.6584
Hex4HexNAc4dHex1NeuAc1+SO3*	4_4_1_1+SO3	9	C73H121N5O56S1	998.825	2	1995.64	1995.65	-7.12	366.1273,819.1038
Hex4HexNAc4dHex1NeuAc1+SO3*	4_4_1_1+SO3	9.3	C73H121N5O56S1	998.832	2	1995.65	1995.65	-0.05	446.0995**,462.1432,657.2347
Hex4HexNAc5NeuAc1#	4_5_0_1	7.5	C75H124N6O54	987.363	2	1972.71	1972.71	-2.59	366.1324,657.2377
Hex4HexNAc5NeuAc1#	4_5_0_1	8.2	C75H124N6O54	987.363	2	1972.71	1972.71	-0.71	204.0835,292.1011,657.2258
Hex4HexNAc5NeuAc1#	4_5_0_1	8.4	C75H124N6O54	987.364	2	1972.71	1972.71	-0.91	366.1324,657.2377
Hex4HexNAc5NeuAc2*	4_5_0_2	8.4	C86H141N7O62	1132.91	2	2263.8	2263.81	-2.39	366.1393,657.2250
Hex4HexNAc5dHex1NeuAc1#	4_5_1_1	8.2	C81H134N6O58	1060.4	2	2118.79	2118.77	7.88	204.0869,366.1371,657.2365,1060.3958,1260.4705,1283.4609,1443.4332,1463.4713
Hex4HexNAc5dHex1NeuAc1#	4_5_1_1	7.8	C81H134N6O58	1060.39	2	2118.77	2118.77	-0.42	204.0883,366.1361,454.1486,571.2334,657.2302,1098.4212,1387.4940,1463.5053,1533.5445,1551.5775
Hex4HexNAc5dHex1NeuAc1#	4_5_1_1	7.9	C81H134N6O58	1060.39	2	2118.77	2118.77	0.52	366.1444,407.1643,425.1775,657.2303,697.4962,795.2712,819.2799,952.3168,1427.8324,1531.7513
Hex4HexNAc5dHex1NeuAc1+SO3*	4_5_1_1+SO3	9.4	C81H134N6O61S1	1100.38	2	2198.73	2198.73	2.73	204.0893,274.0925,292.1056,366.1444,407.1643,425.1775,487.2741**,657.2236,697.4962,795.2706,819.2799,952.3168
Hex4HexNAc5dHex2NeuAc1	4_5_2_1	7.9	C87H144N6O62	1133.42	2	2264.81	2264.83	-9.1	204.0831,528.1870,657.2217
Hex4HexNAc5dHex2NeuAc2*	4_5_2_2	8.2	C98H161N7O70	1278.97	2	2555.91	2555.93	-4.19	204.0910,366.1315,528.0997
Hex5HexNAc3NeuAc1#	5_3_0_1	8.2	C65H108N4O49	1729.61	1	1728.62	1728.61	8.33	204.084,274.0906,366.1402,425.1725,528.1898,657.2325,1508.5251
Hex5HexNAc3NeuAc1#	5_3_0_1	7.8	C65H108N4O49	865.312	2	1728.61	1728.61	0.17	204.0847,274.0885,292.1000,366.1338,454.1537,528.1925,657.2182,952.3493,1073.3763,1346.4533
Hex5HexNAc3NeuAc1#	5_3_0_1	8.1	C65H108N4O49	865.312	2	1728.61	1728.61	0.81	204.0883,274.0912,292.0989,366.1361,657.2364
Hex5HexNAc3NeuAc1#	5_3_0_1	8.5	C65H108N4O49	1729.63	1	1728.62	1728.61	6.25	292.1115,366.1405,657.2386,819.2629,1364.4439
Hex5HexNAc3NeuAc2*	5_3_0_2	9.7	C76H125N5O57	1010.86	2	2019.7	2019.7	-1.19	204.0849,366.1380
Hex5HexNAc3NeuAc2*	5_3_0_2	7.3	C76H125N5O57	1010.86	2	2019.7	2019.7	-1.78	274.0935,366.1353,425.0224,657.2272
Hex5HexNAc3NeuAc2*	5_3_0_2	8.3	C76H125N5O57	1010.86	2	2019.7	2019.7	-2.43	204.0874,274.0917,366.1408,657.2360,819.2812
Hex5HexNAc3dHex1NeuAc1#	5_3_1_1	8.4	C71H118N4O53	938.34	2	1874.67	1874.67	-0.32	204.0835,274.0898,292.0970,366.1331,528.1792,571.2331,657.2272,690.2361,819.2795,865.3092,911.3349,1057.3942,1073.3819,1143.4090,1184.1413,1202.4287,1219.4274,1508.4254,1584.4598
Hex5HexNAc3dHex1NeuAc1#	5_3_1_1	8	C71H118N4O53	938.34	2	1874.66	1874.67	-0.59	204.0842,274.0879,366.1343,425.1687,657.2177,895.3343,1201.4110,1260.4460,1346.4792,1422.4912,1508.4819,1584.5841
Hex5HexNAc3dHex1NeuAc1#	5_3_1_1	8.7	C71H118N4O53	938.339	2	1874.66	1874.67	-5.23	292.1029,366.1442,657.2396
Hex5HexNAc3dHex1NeuAc1#	5_3_1_1	8.2	C71H118N4O53	938.339	2	1874.65	1874.67	-6.29	366.1333,657.2407,733.2815
Hex5HexNAc4NeuAc1#	5_4_0_1	8.4	C73H121N5O54	966.851	2	1931.69	1931.69	-0.26	204.0843,274.0908,292.1018,366.1367,472.1592,657.2367,690.2418,749.2745,911.3250,1096.3983,1258.4744,1405.4972,1549.5257,1567.5292,1711.5872
Hex5HexNAc4NeuAc1#	5_4_0_1	7.9	C73H121N5O54	966.852	2	1931.69	1931.69	-0.57	204.0847,274.0850,292.0986,366.1388,454.1508,528.1897,569.2149,587.2277,657.2347,690.2367,731.2594,749.2627,819.2774,1055.3674,1096.3725,1114.4107,1405.4765,1567.5876
Hex5HexNAc4NeuAc1#	5_4_0_1	8.8	C73H121N5O54	966.852	2	1931.69	1931.69	-1.29	204.0854,274.0915,292.0987,366.1384,528.1932,638.7246,657.2339,690.2371,731.2613,749.2633,775.2702,784.2793,819.2787,876.8063,885.8150,911.3276,966.8461,1114.4012,1420.5072,1549.5212,1567.5479
Hex5HexNAc4NeuAc1#	5_4_0_1	8.2	C73H121N5O54	966.852	2	1931.68	1931.69	-2.02	204.0876,292.0997,366.1325,454.1438,528.1894,657.2253,690.2427,819.2829,911.3187,934.3586,1276.4610,1405.4860
Hex5HexNAc4NeuAc1#	5_4_0_1	11.8	C73H121N5O54	966.845	2	1931.67	1931.69	-6.83	204.0860,274.0899,292.0946,366.1397,472.1658,528.1883,657.2303,690.2387,749.2664,911.3216,1055.3838,1114.4140,1276.4607,1346.4530,1387.4991,1549.5329,1567.5438
Hex5HexNAc4NeuAc1+SO3*	5_4_0_1+SO3	9.4	C73H121N5O57S1	1006.83	2	2011.66	2011.64	8.6	204.0907,292.0980,366.1303,528.1967
Hex5HexNAc4NeuAc1+SO3*	5_4_0_1+SO3	8.6	C73H121N5O57S1	1006.83	2	2011.65	2011.64	1.04	274.0920,292.1043,366.1459,472.1428,657.2303,749.2908,819.2758,963.5836,966.8449,1114.3834,1194.3497,1356.4438
Hex5HexNAc4NeuAc1+SO3*	5_4_0_1+SO3	8.3	C73H121N5O57S1	1006.83	2	2011.66	2011.64	7.11	366.1406,528.1952,657.2274,819.2718
Hex5HexNAc4NeuAc2#	5_4_0_2	8.9	C84H138N6O62	1112.4	2	2222.78	2222.78	-0.58	204.0827,274.0942,292.1058,366.1405,454.1500,472.1600,657.2391,731.2992,749.2723,819.2790,893.2945,911.3312,966.8416,1112.3923,1184.4258,1258.4394,1276.4531,1346.4532,1387.4769,1405.4902,1549.5306,1567.5449
Hex5HexNAc4NeuAc2#	5_4_0_2	7.8	C84H138N6O62	741.943	3	2222.8	2222.78	8.68	204.0848,274.0887,292.0987,366.1354,384.1397,424.1693,472.1614,657.2442,749.2908,819.2758,893.3228,963.5836,966.8449,1112.3869,1114.3834,1346.4426,1405.5283,1549.5556
Hex5HexNAc4NeuAc2#	5_4_0_2	9.2	C84H138N6O62	1112.4	2	2222.78	2222.78	0.09	204.0849,274.0931,292.1037,366.1399,472.1752,528.1921,657.2354,749.6953,819.2763,1112.3998,1184.4411,1276.4238,1405.4868,1567.5376
Hex5HexNAc4NeuAc2#	5_4_0_2	8.3	C84H138N6O62	1112.4	2	2222.79	2222.78	0.99	204.0871,274.0924,292.1031,366.1355,454.1559,528.1920,657.2351,749.2864,819.2736,911.3254,1405.5044,1567.5271,1623.5547,1711.5582
Hex5HexNAc4NeuAc2#	5_4_0_2	8.5	C84H138N6O62	1112.4	2	2222.79	2222.78	1.17	204.0884,274.0945,292.1060,366.1399,454.1619,472.2080,528.1913,587.2334,657.2342,819.3042,911.3411,966.8536,1112.4031,1276.4524,1567.1934
Hex5HexNAc4NeuAc2#	5_4_0_2	10.8	C84H138N6O62	1112.4	2	2222.78	2222.78	-2.16	657.23
Hex5HexNAc4NeuAc2#	5_4_0_2	9.6	C84H138N6O62	1112.4	2	2222.78	2222.78	-1.53	657.219
Hex5HexNAc4NeuAc2+OAc*	5_4_0_2+OAc	8.4	C86H140N6O63	1133.4	2	2264.8	2264.79	3.62	204.0874,366.1313,657.2388,749.2785
Hex5HexNAc4NeuAc2+SO3*	5_4_0_2+SO3	9.3	C84H138N6O65S1	1152.37	2	2302.72	2302.74	-9.47	274.0864,366.1398,466.0995,587.2013,657.2429,749.2892,819.2819,966.8451,1112.3850,1152.3712**,1184.4126,1194.3500**,276.4475,1356.4350**,1387.4310,1567.5741
Hex5HexNAc4NeuAc2+SO3*	5_4_0_2+SO3	9.7	C84H138N6O65S1	768.6	3	2302.74	2302.74	-0.34	657.249
Hex5HexNAc4NeuAc2+SO3*	5_4_0_2+SO3	9	C84H138N6O65S1	768.607	3	2302.74	2302.74	0.18	292.1053,366.1354,425.1693,528.1952,657.2442,749.2908,819.2758,963.5836,966.8449,1112.3869,1114.3834,1152.3836**,1194.3497**,1356.4438**
Hex5HexNAc4NeuAc2+SO3*	5_4_0_2+SO3	8.6	C84H138N6O65S1	768.589	3	2302.74	2302.74	2.26	292.1045,819.2895,1184.1652
Hex5HexNAc4NeuAc2+SO3*	5_4_0_2+SO3	9.6	C84H138N6O65S1	768.611	3	2302.74	2302.74	2.12	657.2159,1114.3971
Hex5HexNAc4dHex1NeuAc1#	5_4_1_1	12.7	C79H131N5O58	1039.88	2	2077.74	2077.75	-2.6	204.0770,274.0995,292.1034,366.1420,528.1874,657.2273,690.2385,819.2809,911.3233,966.8407,1057.3882,1096.3698,1114.3964,1242.4469,1260.4628,1276.4534,1404.5004,1422.5123,1508.5071,1567.5750,1607.6043,1623.5650,1695.5694,1711.5982,1787.6662
Hex5HexNAc4dHex1NeuAc1#	5_4_1_1	8.5	C79H131N5O58	1039.88	2	2077.75	2077.75	0.14	204.0792,274.0959,292.0989,366.1375,446.0753,528.1665,657.2363,819.1145,877.3134,895.3326,966.8405,1039.8785,1057.3683,1079.8647,1260.4008,1405.5109,1443.2869
Hex5HexNAc4dHex1NeuAc1#	5_4_1_1	8.7	C79H131N5O58	1039.88	2	2077.74	2077.75	-0.67	204.0857,274.0916,292.1022,366.1393,438.1528,472.1603,528.1878,657.2349,690.2443,733.2749,819.2848,893.3271,911.3311,966.8483,1039.8775,1055.3746,1096.3890,1114.4187,1199.3783,1260.4735,1276.4478,1404.5066,1422.5310,1567.5583,
Hex5HexNAc4dHex1NeuAc1#	5_4_1_1	11.2	C79H131N5O58	1039.88	2	2077.75	2077.75	2.79	204.0860,274.0905,292.1045,350.1461,366.1386,472.1581,528.1955,657.2348,690.2445,819.2847,893.3117,911.3251,966.8489,1039.8790,1057.3828,1114.3931,1258.4571,1260.4684,1276.4638,1422.5224,1567.5577,1641.5877,1713.6149,
Hex5HexNAc4dHex1NeuAc1#	5_4_1_1	8.8	C79H131N5O58	1039.88	2	2077.75	2077.75	0.82	204.0865,292.1035,366.1380,657.2354,528.1905,819.2885,911.3363,1039.3772,1184.4141,1346.4763,1551.5511
Hex5HexNAc4dHex1NeuAc1#	5_4_1_1	13.5	C79H131N5O58	1039.88	2	2077.74	2077.75	-2.55	204.0886,274.0844,366.1373
Hex5HexNAc4dHex1NeuAc1#	5_4_1_1	10	C79H131N5O58	1039.88	2	2077.74	2077.75	-1.78	274.0891,366.1426,657.2255
Hex5HexNAc4dHex1NeuAc1+OAc*	5_4_1_1+OAc	8.8	C81H133N5O59	1060.89	2	2119.75	2119.76	-1.51	274.0915,292.1041,819.2978
Hex5HexNAc4dHex1NeuAc1+SO3	5_4_1_1+SO3	9.7	C79H131N5O61S1	1079.87	2	2157.71	2157.7	2.18	366.1375,446.0753**,528.1848,657.2363,737.1535,819.2710,895.3326,966.8405,1039.8785,1057.3683,1079.8647**,1260.4008
Hex5HexNAc4dHex1NeuAc1+SO3	5_4_1_1+SO3	8.8	C79H131N5O61S1	1079.86	2	2157.71	2157.7	1.44	366.1391,657.2270,1079.8347**
Hex5HexNAc4dHex1NeuAc1+SO3	5_4_1_1+SO3	9.1	C79H131N5O61S1	1079.86	2	2157.7	2157.7	0.42	366.1376,1079.8730**
Hex5HexNAc4dHex1NeuAc2#	5_4_1_2	8.5	C90H148N6O66	1185.43	2	2368.84	2368.84	-0.38	204.0826,274.0905,292.2987,366.1408,454.1465,528.1890,608.1388,657.2349,737.1942,819.2886,899.2441,958.8580,966.8605,998.813,1039.8872,1041.8362,1185.4223,1346.4887,1485.4919
Hex5HexNAc4dHex1NeuAc2#	5_4_1_2	9.3	C90H148N6O66	1185.43	2	2368.84	2368.84	-0.84	204.0863,274.0930,292.1031,366.1378,454.1537,472.1590,528.1846,657.2340,754.7556,819.2993,856.3028,885.8116,911.3298,967.3541,1112.8855,1346.4617,1422.5125,1567.5528,1713.6138
Hex5HexNAc4dHex1NeuAc2#	5_4_1_2	9.6	C90H148N6O66	1185.43	2	2368.84	2368.84	0.17	204.0874,274.0910,292.1033,366.1392,454.1516,528.1927,571.2291,657.2342,819.2847,966.8522,1039.8778,1112.3962,1185.4278,1346.4574,1422.5186,1551.5686,1567.5665,1695.6044,1713.6123,2078.7738
Hex5HexNAc4dHex1NeuAc2#	5_4_1_2	8.9	C90H148N6O66	1185.43	2	2368.84	2368.84	-0.17	204.0877,366.1423,571.2385,657.2357,819.2916,1039.8796,1040.3818,1260.4576,1713.6316,1916.6979
Hex5HexNAc4dHex1NeuAc2#	5_4_1_2	10	C90H148N6O66	1185.42	2	2368.84	2368.84	0.25	204.0892,292.1021,366.1354,657.2265,819.2736,885.8085,967.3396,1040.3693,1112.8960,1260.4743,1346.4713,1422.5285,1551.5743,1567.5356,1713.6023
Hex5HexNAc4dHex1NeuAc2#	5_4_1_2	7.9	C90H148N6O66	1185.43	2	2368.84	2368.84	-0.38	204.0848,366.1388
Hex5HexNAc4dHex1NeuAc2#	5_4_1_2	8.1	C90H148N6O66	1185.43	2	2368.84	2368.84	0.17	366.137
Hex5HexNAc4dHex1NeuAc2#	5_4_1_2	8.3	C90H148N6O66	1185.43	2	2368.84	2368.84	-0.17	204.0856,274.0931,366.1380,657.2338,819.2882,966.8398
Hex5HexNAc4dHex1NeuAc2#	5_4_1_2	8.7	C90H148N6O66	1185.43	2	2368.84	2368.84	0.25	204.0868,366.1388,657.2309,819.2852,966.8504
Hex5HexNAc4dHex1NeuAc2+OAc*	5_4_1_2+OAc	9.6	C92H150N6O67	1206.43	2	2410.84	2410.85	-2.9	292.1084,366.1370,657.2202,819.2691
Hex5HexNAc4dHex1NeuAc2+SO3	5_4_1_2+SO3	8.2	C90H148N6O69S1	817.271	3	2448.79	2448.8	-1.27	292.0982,366.1408,454.1465,528.1890,608.1388**,657.2349,737.1942**,819.2886,899.2441**,958.8518,966.8605,998.8133**,1039.8872,1041.8362**,1152.3646,1185.4223,1225.3985**,1346.4887,1485.4919**
Hex5HexNAc4dHex1NeuAc2+SO3	5_4_1_2+SO3	9.2	C90H148N6O69S1	1225.41	2	2448.79	2448.8	-3.96	366.1351,657.2326,1152.3480,1185.4197,1225.3858**
Hex5HexNAc4dHex1NeuAc2+SO3	5_4_1_2+SO3	9.5	C90H148N6O69S1	1225.41	2	2448.8	2448.8	-0.9	274.0891,366.1426,657.2255
Hex5HexNAc4dHex2NeuAc2*	5_4_2_2	9.1	C96H158N6O70	1258.45	2	2514.89	2514.9	-2.11	274.0918，366.1473,819.2024,1208.7475,1386.8303
Hex5HexNAc4dHex2NeuAc2*	5_4_2_2	8.7	C96H158N6O70	1258.45	2	2514.89	2514.9	-3.26	366.1270,657.2276
Hex5HexNAc5NeuAc1#	5_5_0_1	9.8	C81H134N6O59	1068.39	2	2134.76	2134.77	-3.14	204.0826,366.1461,528.1883,657.2304,819.2780,916.4211,966.8281,1317.4748,1443.1931,1549.5440
Hex5HexNAc5NeuAc1#	5_5_0_1	8	C81H134N6O59	1068.39	2	2134.76	2134.77	4.78	204.0868,292.0966,366.1394,657.2303,819.2772,1387.4118
Hex5HexNAc5NeuAc1#	5_5_0_1	7	C81H134N6O59	1068.39	2	2134.76	2134.77	-2.01	204.0888,366.1346,528.5627,657.2279,812.2990,1369.4113,1479.5068
Hex5HexNAc5NeuAc1#	5_5_0_1	9.4	C81H134N6O59	2135.77	1	2134.76	2134.77	-4.78	204.0911,366.1376,657.2352,1114.4312
Hex5HexNAc5NeuAc1#	5_5_0_1	9.2	C81H134N6O59	712.596	3	2134.78	2134.77	7.82	366.1322,528.1883,657.2275,819.2780,952.3637,1317.4685,1549.5015
Hex5HexNAc5NeuAc2#	5_5_0_2	7	C92H151N7O67	2425.87	1	2425.86	2425.86	-0.49	204.0847,274.0881,292.0995,366.1318,472.1599,569.2156,657.2269,885.8227,916.3458,952.3537,1461.5035,1479.5235,1799.6747
Hex5HexNAc5NeuAc2#	5_5_0_2	7.7	C92H151N7O67	1213.94	2	2425.86	2425.86	-0.41	204.0845,274.0877,292.0974,366.1336,472.2089,657.2237,819.2760,1346.4677,1461.5224,1549.5307,1567.5566,1932.6614
Hex5HexNAc5NeuAc2#	5_5_0_2	8.9	C92H151N7O67	1213.94	2	2425.86	2425.86	0.12	366.1440,657.2267
Hex5HexNAc5NeuAc2#	5_5_0_2	7.9	C92H151N7O67	1213.94	2	2425.86	2425.86	-0.91	657.242
Hex5HexNAc5NeuAc2+SO3*	5_5_0_2+SO3	8	C92H151N7O70S1	1253.92	2	2505.82	2505.82	0.08	366.1402,819.2888,1541.5184
Hex5HexNAc5NeuAc2+SO3*	5_5_0_2+SO3	9	C92H151N7O70S1	1253.9	2	2505.78	2505.82	-14.73	-
Hex5HexNAc5dHex1NeuAc1#	5_5_1_1	7.5	C87H144N6O63	761.284	3	2280.83	2280.82	1.14	204.0834,274.0875,292.0988,366.1420,425.1681,657.2375,731.2606,819.2829,885.8117,893.3083,911.3204,966.8472,1185.4222,1899.6553
Hex5HexNAc5dHex1NeuAc1#	5_5_1_1	8.9	C87H144N6O63	1141.42	2	2280.82	2280.82	-1.93	204.0839,222.0947,274.0877,292.0981,350.1368,366.1344,454.1544,472.1552,528.1867,657.2272,731.2623,819.2801,885.8085,957.8337,996.3603,1030.8620,1068.3796,1096.4017,1114.3829,1258.4427,1404.5014,1479.5296,1770.6200,1916.6828,2078.7326
Hex5HexNAc5dHex1NeuAc1#	5_5_1_1	7.2	C87H144N6O63	1141.42	2	2280.82	2280.82	-0.18	204.0878,274.0877,292.0974,366.1410,472.2089,657.2348,819.2760,1141.4160,1463.5324
Hex5HexNAc5dHex1NeuAc1#	5_5_1_1	8.8	C87H144N6O63	1141.41	2	2280.81	2280.82	-7.06	204.0884,657.2366,819.2845,1096.4018,1114.4171,1260.4719,1461.5654,1549.0377
Hex5HexNAc5dHex1NeuAc1+SO3*	5_5_1_1+SO3	8.8	C87H144N6O66S1	1181.4	2	2360.79	2360.78	1.82	274.0891,366.1307,454.1449,657.2353,916.2478**,1314.3902**
Hex5HexNAc5dHex1NeuAc2#	5_5_1_2	9.4	C98H161N7O71	1286.97	2	2571.92	2571.92	-1.75	204.0836,274.3852,366.1319,657.2277,819.2659
Hex5HexNAc5dHex1NeuAc2#	5_5_1_2	8.2	C98H161N7O71	858.314	3	2571.9	2571.92	-6.38	204.0845,274.0908,292.1028,366.1349,528.1848,657.2309,819.2779,911.3318,966.8341,1055.3506,1080.3975
Hex5HexNAc5dHex1NeuAc2#	5_5_1_2	9.2	C98H161N7O71	1286.97	2	2571.92	2571.92	0.89	204.0871,366.1384,657.2332,819.2821,1445.4166,1549.5484,1713.6251,1754.6564,2369.8223
Hex5HexNAc5dHex1NeuAc2#	5_5_1_2	8.9	C98H161N7O71	858.314	3	2571.92	2571.92	-0.43	204.0862,274.0908,292.1042,366.1391,657.2318,819.2662
Hex5HexNAc5dHex1NeuAc2+OAc*	5_5_1_2+OAc	8.1	C100H163N7O72	1307.97	2	2613.94	2613.93	1.65	204.0820,366.1372,657.2224,1625.5824,1734.5750
Hex5HexNAc5dHex1NeuAc2+SO3*	5_5_1_2+SO3	8.1	C98H161N7O74S1	1326.94	2	2651.87	2651.88	-2.83	-
Hex5HexNAc5dHex2NeuAc1#	5_5_2_1	8.9	C93H154N6O67	809.964	3	2426.87	2426.88	-6.39	204.0898,366.1411,512.0691,657.2357
Hex5HexNAc7dHex1NeuAc1*	5_7_1_1	8.3	C103H170N8O73	1344.5	2	2686.99	2686.98	2.49	204.0829,274.0932,292.1008,366.1376,657.2315,749.2603,819.2911
Hex6HexNAc3NeuAc1#	6_3_0_1	8.4	C71H118N4O54	946.337	2	1890.66	1890.66	0	204.0802,274.0894,292.0967,366.1421,657.2271,749.2681,819.2887,1073.3852,1217.4021
Hex6HexNAc3NeuAc1#	6_3_0_1	8.2	C71H118N4O54	946.338	2	1890.66	1890.66	-0.16	292.6360,528.1829,657.2326,749.2753,852.3010,911.3324,1438.4949
Hex6HexNAc3NeuAc1#	6_3_0_1	7.8	C71H118N4O54	946.344	2	1890.67	1890.66	6.14	204.0873,274.0870,366.1338,657.2239,819.2850,1217.353,1508.5152,1600.5475
Hex6HexNAc3NeuAc1#	6_3_0_1	8.9	C71H118N4O54	946.335	2	1890.65	1890.66	-6.08	204.0858,657.2780
Hex6HexNAc3NeuAc1#	6_3_0_1	7.4	C71H118N4O54	946.336	2	1890.66	1890.66	-1.16	366.133
Hex6HexNAc3NeuAc1#	6_3_0_1	8	C71H118N4O54	946.344	2	1890.67	1890.66	5.92	204.087
Hex6HexNAc3NeuAc2*	6_3_0_2	8.5	C82H135N5O62	1091.89	2	2181.76	2181.76	2.98	366.1322,745.1124
Hex6HexNAc3dHex1NeuAc1#	6_3_1_1	8.6	C77H128N4O58	1019.37	2	2036.72	2036.72	-1.18	204.0799,274.0969,292.1010,366.1386,657.2388
Hex6HexNAc3dHex1NeuAc1#	6_3_1_1	8.8	C77H128N4O58	1019.37	2	2036.73	2036.72	3.93	204.0872,274.0924,292.1098,350.1327,366.1387,425.1700,528.1970,657.2357,829.2850,837.2892,981.3361,1019.3663,1381.4990
Hex6HexNAc3dHex1NeuAc1#	6_3_1_1	8.5	C77H128N4O58	1019.37	2	2036.71	2036.72	-5.55	274.0917,366.1435,1405.7259
Hex6HexNAc3dHex1NeuAc1#	6_3_1_1	8.2	C77H128N4O58	1019.37	2	2036.71	2036.72	-2.75	366.1375,528.1830,1260.4790,1422.5091
Hex6HexNAc4NeuAc1	6_4_0_1	8.5	C79H131N5O59	1047.88	2	2093.73	2093.74	-2.67	204.0833,366.1369,657.2336,274.0904,1276.4515
Hex6HexNAc4NeuAc1	6_4_0_1	7.5	C79H131N5O59	1047.88	2	2093.74	2093.74	-0.29	204.0866,472.1661,657.8820
Hex6HexNAc4NeuAc1	6_4_0_1	8.2	C79H131N5O59	1047.88	2	2093.74	2093.74	0.62	274.0904,528.1983,657.2256
Hex6HexNAc4NeuAc1	6_4_0_1	8.8	C79H131N5O59	1047.87	2	2093.73	2093.74	-3.73	366.1304,425.1807,657.2333,1114.4102
Hex6HexNAc4NeuAc1+SO3*	6_4_0_1+SO3	8.9	C79H131N5O62S1	1087.85	2	2173.7	2173.7	0.23	204.0891,366.1352,657.2324,819.2860,1114.4291
Hex6HexNAc4NeuAc2*	6_4_0_2	9.3	C90H148N6O67	1193.42	2	2384.83	2384.84	-2.35	204.0842,366.1388,657.2357
Hex6HexNAc4NeuAc2*	6_4_0_2	8.4	C90H148N6O67	1193.42	2	2384.82	2384.84	-4.57	204.0882,657.2350,819.2728
Hex6HexNAc4dHex1NeuAc1#	6_4_1_1	8.3	C85H141N5O63	1120.9	2	2239.78	2239.8	-8.71	204.0841,366.1352,528.1986,657.2250,966.8495,1405.5036,1567.5360,1734.5524
Hex6HexNAc4dHex1NeuAc1#	6_4_1_1	8.9	C85H141N5O63	1120.91	2	2239.8	2239.8	-0.22	204.0857,274.0895,292.0987,366.1435,528.1871,657.2117,819.2798,857.3034,1039.8631,1071.8497,1166.3943,1276.4623,1387.4784,1891.5985
Hex6HexNAc4dHex1NeuAc1#	6_4_1_1	9.2	C85H141N5O63	1120.91	2	2239.79	2239.8	-1.83	204.0862,366.1328,528.1664,657.2363,819.2935,895.3326,966.8405,1039.8785,1057.3683,1260.4008,1379.3239,1405.5038,1422.5162,1549.5370,1567.5523
Hex6HexNAc4dHex1NeuAc1#	6_4_1_1	9.7	C85H141N5O63	1120.9	2	2239.79	2239.8	-4.11	204.0856,366.1383,657.2365
Hex6HexNAc4dHex1NeuAc1#	6_4_1_1	8.5	C85H141N5O63	1120.91	2	2239.8	2239.8	-0.54	292.106
Hex6HexNAc4dHex1NeuAc1#	6_4_1_1	8.6	C85H141N5O63	2240.81	1	2239.79	2239.8	-2.23	274.0922,366.1399,657.2380
Hex6HexNAc4dHex1NeuAc1+SO3*	6_4_1_1+SO3	9	C85H141N5O66S1	1160.88	2	2319.75	2319.76	-0.99	204.857,274.0860,292.1044,366.1406,528.1871,534.2920**,657.2323,819.2815,1039.8631,1057.3836,1160.8872**,1166.3943,1184.4032,1276.4654,1346.4723,1405.5177,1549.5535,1567.5483,1729.5905
Hex6HexNAc4dHex1NeuAc2	6_4_1_2	8.1	C96H158N6O71	844.636	3	2530.89	2530.89	-3.2	204.0879,292.0964,366.1447,528.1912,657.2385,819.2783,837.3066,1039.3683
Hex6HexNAc4dHex1NeuAc2	6_4_1_2	9.1	C96H158N6O71	1266.45	2	2530.89	2530.89	-3.4	292.0952,657.2397
Hex6HexNAc4dHex1NeuAc2	6_4_1_2	8.8	C96H158N6O71	1266.45	2	2530.88	2530.89	-3.71	366.1432,657.2388
Hex6HexNAc4dHex3NeuAc1*	6_4_3_1	9.1	C97H161N5O71	1266.96	2	2531.91	2531.91	-1.46	292.0952,366.2222,512.1947,657.2397,819.2734,1039.3997,1551.5905
Hex6HexNAc5NeuAc1#	6_5_0_1	8.4	C87H144N6O64	1149.42	2	2296.81	2296.82	-2.96	204.0903,366.1339,657.2202,690.1101
Hex6HexNAc5NeuAc1#	6_5_0_1	9.2	C87H144N6O64	1149.42	2	2296.82	2296.82	-1.96	292.1066,366.1311,454.1527,657.2130
Hex6HexNAc5NeuAc1#	6_5_0_1	8.9	C87H144N6O64	1149.41	2	2296.81	2296.82	-5.88	366.1393,657.2295,819.2780
Hex6HexNAc5NeuAc1#	6_5_0_1	8.6	C87H144N6O64	1149.42	2	2296.81	2296.82	-5.05	204.0831,366.1382,657.2390
Hex6HexNAc5NeuAc1#	6_5_0_1	10	C87H144N6O64	1149.42	2	2296.83	2296.82	2.39	204.0790,366.1382,657.2376
Hex6HexNAc5NeuAc1#	6_5_0_1	8.2	C87H144N6O64	1149.41	2	2296.81	2296.82	-3.83	274.0930,366.1486
Hex6HexNAc5NeuAc1#	6_5_0_1	8	C87H144N6O64	1149.42	2	2296.82	2296.82	1.39	366.142
Hex6HexNAc5NeuAc2#	6_5_0_2	8.2	C98H161N7O72	1294.96	2	2587.91	2587.92	-2.09	204.0839,274.0930,292.0969,366.1412,407.1609,657.2397,819.2853,893.3229,952.3444,1040.3809,1664.8265
Hex6HexNAc5NeuAc2#	6_5_0_2	9.3	C98H161N7O72	863.643	3	2587.9	2587.92	-4.1	204.0869,292.1022,366.1382,657.2292
Hex6HexNAc5NeuAc2#	6_5_0_2	9	C98H161N7O72	1294.96	2	2587.91	2587.92	-1.51	366.1357,528.1879,571.2150,657.2250,958.8485,1039.8713,1078.3523,1080.3766,1260.4380
Hex6HexNAc5NeuAc2#	6_5_0_2	8.4	C98H161N7O72	1294.96	2	2587.9	2587.92	-4.64	366.1373,657.2390,819.2730,1039.8809,1346.4750,1567.5612,1713.6244,1916.7365,2078.7945
Hex6HexNAc5NeuAc2#	6_5_0_2	8.7	C98H161N7O72	863.645	3	2587.91	2587.92	-1.58	657.234
Hex6HexNAc5NeuAc2#	6_5_0_2	9.5	C98H161N7O72	1294.96	2	2587.91	2587.92	-2.2	657.217
Hex6HexNAc5NeuAc2#	6_5_0_2	9.8	C98H161N7O72	1294.96	2	2587.91	2587.92	-1.7	366.238
Hex6HexNAc5NeuAc2+SO3*	6_5_0_2+SO3	9.2	C98H161N7O75S1	1334.94	2	2667.87	2667.87	1.69	-
Hex6HexNAc5NeuAc3#	6_5_0_3	9.4	C109H178N8O80	960.677	3	2879.01	2879.01	-0.76	204.0837,274.0884,292.1064,366,454.1499,472.1619,528.1842,657.2279,1366,819.2781,1184.4089
Hex6HexNAc5NeuAc3#	6_5_0_3	10	C109H178N8O80	960.677	3	2879.01	2879.01	-1.11	204.0838,274.0954,292.1012,366.1392,454.1444,472.1641,528.1863,657.2332,749.2713,819.2747,893.3160,1184.4260,1567.5576
Hex6HexNAc5NeuAc3#	6_5_0_3	9.3	C109H178N8O80	960.678	3	2879.01	2879.01	-0.49	204.0877,366.1402,528.1875,657.2324,819.2873,1040.3807,1346.4680,1422.5223,1493.5293
Hex6HexNAc5NeuAc3#	6_5_0_3	8.5	C109H178N8O80	960.678	3	2879.01	2879.01	-0.28	204.0882,274.0881,292.0972,366.1330,454.1519,528.6221,819.2857,528.2012,657.2521,1039.8796,1098.4496,1184.4006
Hex6HexNAc5NeuAc3#	6_5_0_3	9	C109H178N8O80	960.678	3	2879.01	2879.01	0.38	657.228
Hex6HexNAc5NeuAc3#	6_5_0_3	8.7	C109H178N8O80	960.678	3	2879.01	2879.01	-0.49	204.083
Hex6HexNAc5NeuAc3#	6_5_0_3	8.2	C109H178N8O80	960.679	3	2879.01	2879.01	0.9	274.0942,366.1396,657.2246
Hex6HexNAc5NeuAc3+SO3*	6_5_0_3+SO3	9.6	C109H178N8O83S1	1480.49	2	2958.97	2958.97	0.14	204.0876,292.1026,366.1445,657.2335,1590.5104
Hex6HexNAc5NeuAc4	6_5_0_4	9.8	C120H195N9O88	1586.06	2	3170.11	3170.11	1.51	204.0813,366.1060
Hex6HexNAc5dHex1NeuAc1#	6_5_1_1	8.4	C93H154N6O68	815.298	3	2442.87	2442.88	-4.05	657.235
Hex6HexNAc5dHex1NeuAc1#	6_5_1_1	8.9	C93H154N6O68	1222.44	2	2442.87	2442.88	-2.29	204.0825,292.0936,366.1376,454.1411,528.1197,657.2311,731.2559,819.2851,1062.8467,1625.5886
Hex6HexNAc5dHex1NeuAc1#	6_5_1_1	10	C93H154N6O68	1222.44	2	2442.87	2442.88	-3.07	204.0842,274.0922,366.1423,657.2247,895.3212,1040.3514,1422.5548,1551.5542,1713.5693,1932.6480,2078.7098
Hex6HexNAc5dHex1NeuAc1#	6_5_1_1	9.2	C93H154N6O68	815.296	3	2442.86	2442.88	-5.2	274.0888,292.0991,366.1371,657.2511,749.2760,1078.5729,1427.4662,1589.5267
Hex6HexNAc5dHex1NeuAc1#	6_5_1_1	8.7	C93H154N6O68	815.294	3	2442.86	2442.88	-8.02	292.0982,366.1381,657.2277
Hex6HexNAc5dHex1NeuAc1#	6_5_1_1	8.2	C93H154N6O68	1222.44	2	2442.87	2442.88	-3.89	366.133
Hex6HexNAc5dHex1NeuAc1+SO3*	6_5_1_1+SO3	9.6	C93H154N6O71S1	1262.43	2	2522.85	2522.83	4.32	204.0867,657.2175
Hex6HexNAc5dHex1NeuAc2#	6_5_1_2	9	C104H171N7O76	912.331	3	2733.97	2733.97	-1.46	204.0805,292.1056,366.1493,1787.6541
Hex6HexNAc5dHex1NeuAc2#	6_5_1_2	9.3	C104H171N7O76	912.331	3	2733.97	2733.97	-1.83	204.0838,274.0862,292.0996,366.1411,528.1862,657.2390,819.1776
Hex6HexNAc5dHex1NeuAc2#	6_5_1_2	10.6	C104H171N7O76	912.329	3	2733.97	2733.97	-1.87	204.0845,292.0938,350.1431,366.1365,528.1907,657.2185,819.2863,877.3187,911.2805,1040.3918
Hex6HexNAc5dHex1NeuAc2#	6_5_1_2	8.5	C104H171N7O76	912.331	3	2733.97	2733.97	-0.77	204.0909,274.0877,292.0976,366.1368,657.2480,1404.5010
Hex6HexNAc5dHex1NeuAc2#	6_5_1_2	8.7	C104H171N7O76	912.331	3	2733.97	2733.97	-1.13	204.0965,274.0880,292.0981,366.1313,657.2312,690.2322
Hex6HexNAc5dHex1NeuAc2#	6_5_1_2	9.9	C104H171N7O76	912.332	3	2733.96	2733.97	-3.26	366.1298,657.2205
Hex6HexNAc5dHex1NeuAc2#	6_5_1_2	9.6	C104H171N7O76	912.333	3	2733.96	2733.97	-5.01	274.09
Hex6HexNAc5dHex1NeuAc2+SO3*	6_5_1_2+SO3	9.1	C104H171N7O79S1	1407.97	2	2813.93	2813.93	1.42	274.094
Hex6HexNAc5dHex1NeuAc2+SO3*	6_5_1_2+SO3	10	C104H171N7O79S1	1407.97	2	2813.93	2813.93	-0.89	366.1353,657.2267
Hex6HexNAc5dHex1NeuAc3#	6_5_1_3	9.4	C115H188N8O84	1009.36	3	3025.07	3025.07	-0.96	204.0879,292.1003,366.1402,528.1870,657.2111,819.2786,1040.3960,1184.4227
Hex6HexNAc5dHex1NeuAc3#	6_5_1_3	9.7	C115H188N8O84	1009.36	3	3025.06	3025.07	-2.58	274.0924,292.0971,366.1354,657.2320,1040.3747
Hex6HexNAc5dHex1NeuAc3#	6_5_1_3	9.1	C115H188N8O84	1009.36	3	3025.06	3025.07	-1.49	274.0931,292.1037，494.1526,803.2928,1348.4587
Hex6HexNAc5dHex1NeuAc3#	6_5_1_3	10.7	C115H188N8O84	1009.36	3	3025.07	3025.07	-0.86	274.0932,292.1029,366.1378,657.1349,819.2851,1039.8701,1184.3860
Hex6HexNAc5dHex1NeuAc3#	6_5_1_3	10.4	C115H188N8O84	1009.36	3	3025.06	3025.07	-1.92	274.0943,657.2381,1260.4597
Hex6HexNAc5dHex1NeuAc3#	6_5_1_3	8.8	C115H188N8O84	1009.36	3	3025.07	3025.07	-0.6	366.153
Hex6HexNAc5dHex1NeuAc3#	6_5_1_3	8.2	C115H188N8O84	1009.36	3	3025.07	3025.07	-0.96	204.0867,274.0923,292.1038,366.1411,528.1762,657.2361,819.2818
Hex6HexNAc5dHex1NeuAc3+SO3*	6_5_1_3+SO3	9.5	C115H188N8O87S1	1036.02	3	3105.02	3105.03	-1.35	-
Hex6HexNAc5dHex1NeuAc3+SO3*	6_5_1_3+SO3	9.9	C115H188N8O87S1	1036.03	3	3105.01	3105.03	-3.48	-
Hex6HexNAc5dHex2NeuAc3#	6_5_2_3	9.4	C121H198N8O88	1058.04	3	3171.11	3171.13	-4.89	204.0872,274.0896,292.1020,366.1400,512.1952,657.2338,1260.4475,1404.4699
Hex6HexNAc5dHex2NeuAc5*	6_5_2_5	8.4	C143H232N10O104	1252.12	3	3753.33	3753.32	2.45	-
Hex6HexNAc6dHex1NeuAc1	6_6_1_1	8.1	C101H167N7O73	882.989	3	2645.94	2645.96	-4.91	204.0807,657.2271,904.8461,1169.9271
Hex6HexNAc6dHex1NeuAc2	6_6_1_2	8.4	C112H184N8O81	980.021	3	2937.04	2937.05	-4.15	366.1449,510.2282,657.2222
Hex6HexNAc6dHex1NeuAc3*	6_6_1_3	8.9	C123H201N9O89	1077.05	3	3228.13	3228.15	-4.27	366.1324,657.2405
Hex6HexNAc6dHex3NeuAc1*	6_6_3_1	7.5	C113H187N7O81	1470.05	2	2938.08	2938.07	2.48	204.156
Hex6HexNAc7dHex2NeuAc6*	6_7_2_6	8.3	C170H275N13O122	1484.54	3	4450.59	4450.57	3.86	274.083
Hex7HexNAc3NeuAc1*	7_3_0_1	8.1	C77H128N4O59	1027.37	2	2052.73	2052.71	5.7	204.0865,292.1021,366.1408,407.1684,657.2355,749.2808,819.2986,981.3510,1235.4431
Hex7HexNAc3NeuAc2*	7_3_0_2	8.4	C88H145N5O67	1172.91	2	2343.81	2343.81	1.07	366.1396,657.2092
Hex7HexNAc3dHex1NeuAc1*	7_3_1_1	8.7	C83H138N4O63	1100.38	2	2198.75	2198.77	-8.23	292.1032,366.1399
Hex7HexNAc4NeuAc1	7_4_0_1	8.4	C85H141N5O64	1128.9	2	2255.79	2255.79	-0.93	292.0991,366.1377,512.1916,657.2405
Hex7HexNAc5NeuAc1*	7_5_0_1	8.7	C93H154N6O69	1230.45	2	2458.88	2458.87	1.99	366.134
Hex7HexNAc5dHex1NeuAc1	7_5_1_1	8.8	C99H164N6O73	1303.47	2	2604.92	2604.93	-5.68	966.849
Hex7HexNAc5dHex1NeuAc1	7_5_1_1	9.2	C99H164N6O73	1303.47	2	2604.93	2604.93	0.27	204.0863,274.0903,657.2341
Hex7HexNAc5dHex1NeuAc3*	7_5_1_3	8.9	C121H198N8O89	1594.57	2	3187.13	3187.12	3.67	366.144
Hex7HexNAc5dHex1NeuAc3*	7_5_1_3	9.3	C121H198N8O89	1063.38	3	3187.11	3187.12	-1.98	204.098
Hex7HexNAc5dHex3NeuAc2*	7_5_3_2	9.4	C122H201N7O89	1595.08	2	3188.14	3188.14	-0.69	204.0857,657.2447
Hex7HexNAc6NeuAc1#	7_6_0_1	8.9	C101H167N7O74	888.324	3	2661.95	2661.95	-1.58	366.1322,657.2341,2223.7586
Hex7HexNAc6NeuAc2#	7_6_0_2	9.2	C112H184N8O82	985.359	3	2953.05	2953.05	1.66	204.0815,366.1402,657.2340
Hex7HexNAc6NeuAc2#	7_6_0_2	9.5	C112H184N8O82	985.353	3	2953.04	2953.05	-3.72	292.0965,657.2366,2336.7624
Hex7HexNAc6NeuAc3#	7_6_0_3	9.6	C123H201N9O90	1082.38	3	3244.13	3244.14	-5.36	204.0828,366.1390,991.3553,1184.9115,1224.9415,1508.3836,2245.3199
Hex7HexNAc6NeuAc3#	7_6_0_3	9.8	C123H201N9O90	1082.39	3	3244.12	3244.14	-6.6	292.103
Hex7HexNAc6NeuAc3#	7_6_0_3	9.3	C123H201N9O90	1082.38	3	3244.12	3244.14	-8.23	366.14
Hex7HexNAc6NeuAc3#	7_6_0_3	8.9	C123H201N9O90	1082.39	3	3244.15	3244.14	1.08	274.094
Hex7HexNAc6NeuAc3#	7_6_0_3	9.1	C123H201N9O90	1623.06	2	3244.11	3244.14	-11.44	657.236
Hex7HexNAc6NeuAc4#	7_6_0_4	10.6	C134H218N10O98	1179.42	3	3535.23	3535.24	-1.36	366.1352,512.2016,657.2324,749.2889,819.2860,837.3066,854.2721,966.8450,1039.8864,1079.8550,1260.7510,1422.4880
Hex7HexNAc6dHex1NeuAc1	7_6_1_1	8.9	C107H177N7O78	937.006	3	2808	2808.01	-5.27	204.0846,274.0897,1022.3603,1929.5297
Hex7HexNAc6dHex1NeuAc2#	7_6_1_2	8.8	C118H194N8O86	1034.04	3	3099.1	3099.11	-1.23	366.1394,454.1426,657.2310,1141.9213,1150.4158
Hex7HexNAc6dHex1NeuAc2#	7_6_1_2	9	C118H194N8O86	1034.04	3	3099.09	3099.11	-3.42	819.297
Hex7HexNAc6dHex1NeuAc3#	7_6_1_3	9.6	C129H211N9O94	1131.07	3	3390.18	3390.2	-5.1	366.1339,657.2401,2207.6142
Hex7HexNAc6dHex1NeuAc3#	7_6_1_3	9.4	C129H211N9O94	1131.07	3	3390.2	3390.2	-1.36	366.1397,454.1505,657.2227,749.2909,1589.5271,1607.5669
Hex7HexNAc6dHex1NeuAc4#	7_6_1_4	10.8	C140H228N10O102	1228.1	3	3681.28	3681.3	-4.75	204.0912,292.1047,366.1330,528.1845,657.2222
Hex7HexNAc6dHex1NeuAc4#	7_6_1_4	10.4	C140H228N10O102	1228.1	3	3681.29	3681.3	-2.12	274.0872,366.1414,657.1427
Hex7HexNAc6dHex2NeuAc1*	7_6_2_1	8.4	C113H187N7O82	985.695	3	2954.05	2954.07	-4.4	204.099
Hex7HexNAc6dHex2NeuAc2*	7_6_2_2	8.7	C124H204N8O90	1082.72	3	3245.15	3245.16	-4.84	366.151
Hex7HexNAc6dHex2NeuAc3*	7_6_2_3	8.9	C135H221N9O98	1179.76	3	3536.25	3536.26	-1.84	-
Hex7HexNAc6dHex2NeuAc4	7_6_2_4	9.2	C146H238N10O106	1276.79	3	3827.34	3827.35	-3.87	204.0839,366.138,657.2489,803.2690,1551.6114
Hex7HexNAc6dHex3NeuAc1*	7_6_3_1	8.8	C119H197N7O86	1034.38	3	3100.13	3100.13	0.45	292.0655,366.1219
Hex7HexNAc7NeuAc3*	7_7_0_3	8.4	C131H214N10O95	1150.08	3	3447.23	3447.22	2.2	204.091
Hex8HexNAc3NeuAc1	8_3_0_1	7.9	C83H138N4O64	1108.39	2	2214.76	2214.77	-1.94	204.084
Hex8HexNAc3NeuAc1	8_3_0_1	8.2	C83H138N4O64	1108.38	2	2214.75	2214.77	-8.17	366.098
Hex8HexNAc3NeuAc2*	8_3_0_2	8.7	C94H155N5O72	1253.93	2	2505.85	2505.86	-4.19	657.228
Hex8HexNAc5NeuAc1*	8_5_0_1	8.9	C99H164N6O74	874.645	3	2620.91	2620.93	-4.88	657.249
Hex8HexNAc5dHex1NeuAc1	8_5_1_1	8.8	C105H174N6O78	923.334	3	2766.98	2766.98	-1.92	204.0843,292.8516,366.1384,528.1908,657.2335,1055.3859,1258.4499,1386.3896
Hex8HexNAc5dHex2NeuAc1*	8_5_2_1	9.5	C111H184N6O82	1457.53	2	2913.04	2913.04	-1.79	204.1424,366.1412,657.2368
Hex8HexNAc5dHex2NeuAc1*	8_5_2_1	9.3	C111H184N6O82	1457.53	2	2913.04	2913.04	-1.1	366.1401,657.228
Hex8HexNAc5dHex2NeuAc1*	8_5_2_1	9	C111H184N6O82	1457.52	2	2913.03	2913.04	-3.95	657.2293,1184.3713
Hex8HexNAc5dHex4NeuAc1*	8_5_4_1	9.3	C123H204N6O90	1069.39	3	3205.15	3205.16	-3.18	204.0882,292.0986,366.1399,657.2225,819.2692
Hex8HexNAc6dHex1NeuAc1	8_6_1_1	9.2	C113H187N7O83	991.024	3	2970.05	2970.06	-4.28	366.1369,657.2383
Hex8HexNAc6dHex1NeuAc2*	8_6_1_2	9.3	C124H204N8O91	1088.06	3	3261.14	3261.16	-4.42	366.1429,657.422
Hex8HexNAc6dHex1NeuAc2*	8_6_1_2	9.7	C124H204N8O91	1088.06	3	3261.15	3261.16	-1.47	1404.62
Hex8HexNAc6dHex1NeuAc3*	8_6_1_3	8.9	C135H221N9O99	1185.09	3	3552.25	3552.25	0.03	292.104
Hex8HexNAc6dHex2NeuAc2*	8_6_2_2	9.6	C130H214N8O95	1136.75	3	3407.22	3407.22	0.12	366.134
Hex8HexNAc6dHex2NeuAc2*	8_6_2_2	9.8	C130H214N8O95	1136.74	3	3407.2	3407.22	-3.79	204.086
Hex8HexNAc6dHex3NeuAc3*	8_6_3_3	9.9	C147H241N9O107	1282.46	3	3844.36	3844.37	-1.95	512.2134,657.2257
Hex8HexNAc7dHex1NeuAc2*	8_7_1_2	8.8	C132H217N9O96	1155.75	3	3464.22	3464.23	-1.73	204.0839,274.0896,366.1326,657.2462,819.2908
Hex8HexNAc7dHex2NeuAc3*	8_7_2_3	8.4	C149H244N10O108	1301.47	3	3901.38	3901.39	-3.69	204.0882,366.1387,528.1776,657.2327
Hex8HexNAc7dHex3NeuAc3*	8_7_3_3	8.8	C155H254N10O112	1350.16	3	4047.44	4047.45	-0.99	657.2313,819.2900
Hex9HexNAc7NeuAc1*	9_7_0_1	9	C121H200N8O89	1064.04	3	3189.11	3189.14	-9.28	657.245
Hex9HexNAc7NeuAc1+SO3*	9_7_0_1+SO3	9.4	C121H200N8O92S1	1090.7	3	3269.09	3269.09	-0.8	204.0851,274.0810,292.1020,366.1353,454.1387,657.2306,2297.7809
Hex9HexNAc7dHex1NeuAc2*	9_7_1_2	8.9	C138H227N9O101	1209.77	3	3626.27	3626.29	-4.85	366.1361,657.2249,837.2395
Hex9HexNAc7dHex4NeuAc2*	9_7_4_2	8.4	C156H257N9O113	1355.84	3	4064.48	4064.46	4.7	274.1039,292.0787
Hex10HexNAc5NeuAc1*	10_5_0_1	8.8	C111H184N6O84	1473.53	2	2945.04	2945.03	1.6	366.1320,657.2275
Hex10HexNAc5NeuAc2*	10_5_0_2	7.9	C122H201N7O92	1619.07	2	3236.13	3236.13	0.93	366.274
Hex10HexNAc6dHex5NeuAc3*	10_6_5_3	8.6	C171H281N9O125	1487.87	3	4460.58	4460.59	-2.58	657.227
Hex10HexNAc7dHex4NeuAc1*	10_7_4_1	8.8	C151H250N8O110	1312.81	3	3935.41	3935.42	-3.28	274.1243,366.1407,657.2277
Hex11HexNAc4NeuAc1*	11_4_0_1	9.3	C109H181N5O84	969.01	3	2903.99	2904	-3.55	204.0851,274.2592,366.1421,657.2301,837.3067,911.3325
Hex11HexNAc4dHex1NeuAc4*	11_4_1_4	8.4	C148H242N8O112	1308.79	3	3923.34	3923.35	-2.32	204.0854,274.0817,292.1015,657.2193
Hex11HexNAc5dHex1NeuAc4*	11_5_1_4	8.7	C156H255N9O117	1376.48	3	4126.42	4126.43	-2.06	366.1385,657.2322
Hex11HexNAc7dHex4NeuAc1*	11_7_4_1	8.4	C157H260N8O115	1366.83	3	4097.46	4097.47	-4.12	366.1324,657.2603
Hex12HexNAc7dHex1NeuAc4*	12_7_1_4	8	C178H291N11O132	1565.89	3	4694.65	4694.64	2.36	366.1380,657.2269
Hex12HexNAc7dHex4NeuAc1*	12_7_4_1	8.2	C163H270N8O120	1420.84	3	4259.51	4259.53	-4.34	204.092
Hex13HexNAc3dHex1NeuAc1*	13_3_1_1	8.9	C119H198N4O93	1058.04	3	3171.09	3171.09	1.61	204.0872,274.0896,292.1020,366.1400,657.2338,1260.4475
Hex13HexNAc5dHex3NeuAc1*	13_5_3_1	9	C147H244N6O111	1290.8	3	3869.37	3869.36	0.59	657.228
Hex13HexNAc7dHex2NeuAc1*	13_7_2_1	8.8	C157H260N8O117	1377.49	3	4129.46	4129.46	-1.65	204.0782,366.1322,819.2599,911.1141,657.2342
Hex14HexNAc4NeuAc1*	14_4_0_1	9.6	C127H211N5O99	1696.09	2	3390.16	3390.16	-0.06	204.0850,274.0935,292.1066,366.1339,657.2401
Hex14HexNAc4dHex1NeuAc1*	14_4_1_1	8.9	C133H221N5O103	1179.75	3	3536.22	3536.22	-1.27	292.284
Hex14HexNAc4dHex3NeuAc1*	14_4_3_1	9.6	C145H241N5O111	1277.12	3	3828.34	3828.34	0.29	204.0904,366.1327,690.2262
* New N-Glycan
# Previously reported on IgG
** Key fragments containing sulfonate group information
	Total	Neutral	Acidic
Previously reported on IgG #	71(289)	36(132)	35(157)
Previously reported on other glycoprotein	27(47)	12(18)	15(29)
Novel N-Glycan *	87(108)	6(6)	81(102)
Total	185(444)	54(156)	131(288)
