# Supplementary material for: A method to identify trace sulfated IgG N-glycans as biomarkers for rheumatoid arthritis
Source: Nat Commun. 2017 Sep 20;8:631. doi: 10.1038/s41467-017-00662-w (PMC5606999; doi:10.1038/s41467-017-00662-w)
Supplement: Supplementary file 3 — Supplementary Data 2 [file 41467_2017_662_MOESM3_ESM.xlsx]

## Sheet: Data 2
Supplementary Data 2 | Identification of neutral N-glycans released from the IgG of pooled human serum by using TiO2-PGC chip LC coupled with TOF MS
Identification	Abbreviation	Retention Time	Formula	Precursor ion (m/z)	Z	Obs. Mass	Theor. Mass	Mass Diff. (ppm)	MS/MS
Hex3HexNAc2#	3_2_0_0	12.6	C34H58N2O26	911.334	1	910.328	910.328	0.66	204.0856,366.1365
Hex3HexNAc2#	3_2_0_0	12.4	C34H58N2O26	911.322	1	910.325	910.328	-3.41	204.0869,366.1405
Hex3HexNAc2#	3_2_0_0	12.2	C34H58N2O26	911.333	1	910.326	910.328	-1.54	204.0921,569.2275,690.2437
Hex3HexNAc2#	3_2_0_0	12	C34H58N2O26	456.171	2	910.323	910.328	-4.83	528.1779,690.2299
Hex3HexNAc2#	3_2_0_0	11.8	C34H58N2O26	456.175	2	910.331	910.328	3.41	366.126
Hex3HexNAc2#	3_2_0_0	11.6	C34H58N2O26	911.327	1	910.32	910.328	-8.57	366.138
Hex3HexNAc2#	3_2_0_0	11.4	C34H58N2O26	911.333	1	910.326	910.328	-1.98	204.088
Hex3HexNAc2dHex1#	3_2_1_0	14.2	C40H68N2O30	1057.39	1	1056.38	1056.39	-5.59	204.0839,366.1357,425.1633
Hex3HexNAc2dHex1#	3_2_1_0	13.3	C40H68N2O30	1057.39	1	1056.38	1056.38	-4.26	204.0848,222.0965,366.1320,407.1617,425.1741,528.1845,749.2970,911.3543
Hex3HexNAc2dHex1#	3_2_1_0	13	C40H68N2O30	1057.39	1	1056.38	1056.38	-0.19	204.0868,366.1403,407.1650,425.1639,911.3543,1057.3737
Hex3HexNAc3#	3_3_0_0	13.5	C42H71N3O31	1114.42	1	1113.41	1113.41	-1.17	204.0832,425.1694,911.3313,1114.4167
Hex3HexNAc3#	3_3_0_0	13.3	C42H71N3O31	1114.41	1	1113.4	1113.41	-5.12	204.0842,690.2374,749.2635
Hex3HexNAc3#	3_3_0_0	13	C42H71N3O31	1114.42	1	1113.4	1113.41	-2.34	204.0869,222.6029,366.1443,407.1630,731.2580,911.3372
Hex3HexNAc3#	3_3_0_0	12.8	C42H71N3O31	1114.41	1	1113.4	1113.41	-3.41	204.0877,366.1361,528.1865,911.3330,1114.4154
Hex3HexNAc3#	3_3_0_0	12.1	C42H71N3O31	1114.42	1	1113.4	1113.41	-2.34	204.0889,366.1383,528.1907,911.3291
Hex3HexNAc3#	3_3_0_0	11.8	C42H71N3O31	1114.42	1	1113.4	1113.41	-2.6	366.133
Hex3HexNAc3dHex1#	3_3_1_0	11.7	C48H81N3O35	1260.47	1	1259.46	1259.47	-3.57	204.0860,366.1386,389.7418,425.1696,528.1864,690.2447,877.3058,1039.3685
Hex3HexNAc3dHex1#	3_3_1_0	11.9	C48H81N3O35	630.737	2	1259.46	1259.47	-5.8	204.0854,326.1198,350.1606,690.2453,749.2770
Hex3HexNAc3dHex1#	3_3_1_0	12.6	C48H81N3O35	1260.47	1	1259.46	1259.47	-4.84	204.0879,222.0958,325.1135,350.1410,366.1351,425.1711,528.1890,546.1962
Hex3HexNAc3dHex1#	3_3_1_0	12.9	C48H81N3O35	1260.48	1	1259.47	1259.47	1.43	204.0869,366.1409,528.2008
Hex3HexNAc4#	3_4_0_0	12.1	C50H84N4O36	659.247	2	1316.48	1316.49	-4.94	204.0847,366.1373,425.1719,528.1909,569.2044,587.2186,690.2282,749.2808,893.3125,911.3343,952.3453,1114.4116
Hex3HexNAc4#	3_4_0_0	12.5	C50H84N4O36	659.245	2	1316.48	1316.49	-5.09	204.0842,222.0960,366.1346,425.1694,528.1838,569.2158,587.2220,690.2438,731.2607,749.2707,893.3174,911.3217,952.3616,1096.4019,1114.1087
Hex3HexNAc4#	3_4_0_0	12.8	C50H84N4O36	1317.49	1	1316.48	1316.49	-3.57	204.0861,366.1389,425.1762,528.1903,587.2278,690.2450,749.2812,893.3220,911.3346,934.3470,952.3626,1096.4002,1114.4110
Hex3HexNAc4#	3_4_0_0	12.9	C50H84N4O36	1317.49	1	1316.48	1316.49	-4.94	204.0865,366.1397,425.1771,528.1926,690.2410,893.3179
Hex3HexNAc4#	3_4_0_0	13.3	C50H84N4O36	659.248	2	1316.48	1316.49	-5.32	204.0848,366.1387,1114.4257
Hex3HexNAc4dHex1#	3_4_1_0	13.3	C56H94N4O40	732.278	2	1462.54	1462.54	-3.42	204.0831,366.1413,911.3174,1098.3919,1114.4278
Hex3HexNAc4dHex1#	3_4_1_0	13	C56H94N4O40	732.28	2	1462.54	1462.54	-0.27	204.0861,350.1464,366.1421,528.1840,731.2667,911.3276,952.3363,1039.3704,1057.3955,1080.4016,1096.3961,1114.3926,1242.4516,1260.4682
Hex3HexNAc4dHex1#	3_4_1_0	12.4	C56H94N4O40	732.276	2	1462.53	1462.54	-6.77	204.0876,366.1404,528.1949,911.3185,1057.3907,1242.4708
Hex3HexNAc4dHex3*	3_4_3_0	13.2	C68H114N4O48	878.33	2	1754.65	1754.66	-5.87	204.0861,425.1672
Hex3HexNAc5#	3_5_0_0	12.4	C58H97N5O41	760.786	2	1519.56	1519.57	-5.2	204.0837,222.0993,366.1338,384.3611,425.5093,731.2690,893.3173,911.3100,934.3503,952.3389,1096.4042,1114.4029,1299.4887,1317.4870
Hex3HexNAc5#	3_5_0_0	12.1	C58H97N5O41	760.798	2	1519.57	1519.57	2.9	204.0859,222.0942,366.1370,425.1717,731.2649,952.3489,1317.4721
Hex3HexNAc5#	3_5_0_0	11.7	C58H97N5O41	760.788	2	1519.56	1519.57	-4.01	204.0865,366.1381,407.1565,528.1899,731.7798,893.3154,952.3489,1096.3942,1114.4086
Hex3HexNAc5dHex1#	3_5_1_0	11.6	C64H107N5O45	833.819	2	1665.62	1665.62	-0.96	204.0859,350.1367,366.1370,893.3165,911.3231,1080.2717,1096.4007,1463.5345
Hex3HexNAc5dHex1#	3_5_1_0	11.5	C64H107N5O45	833.817	2	1665.61	1665.62	-5.34	204.0877,366.1322,749.2718,911.3214,934.3709,1114.3904,1137.3635
Hex3HexNAc5dHex1#	3_5_1_0	11.2	C64H107N5O45	833.818	2	1665.62	1665.62	-1.68	204.0898,366.1413,911.2392,1096.3683,1114.5644
Hex4HexNAc2#	4_2_0_0	12.6	C40H68N2O31	1073.39	1	1072.38	1072.38	-4.29	204.0845,325.1095,366.1388,569.2076
Hex4HexNAc2#	4_2_0_0	12.4	C40H68N2O31	1073.39	1	1072.38	1072.38	-2.8	204.0846,366.1368,425.1722,528.1847,587.2265,690.2308,749.2667
Hex4HexNAc2#	4_2_0_0	12.2	C40H68N2O31	1073.39	1	1072.38	1072.38	-4.76	204.0848,366.1343,425.1685
Hex4HexNAc2#	4_2_0_0	12	C40H68N2O31	1073.39	1	1072.38	1072.38	-3.54	204.0851,366.1376
Hex4HexNAc2#	4_2_0_0	11.8	C40H68N2O31	1073.39	1	1072.38	1072.38	-3.92	366.1384,425.1693,528.1865,587.2159,911.3389
Hex4HexNAc2#	4_2_0_0	11.6	C40H68N2O31	1073.39	1	1072.38	1072.38	-0.75	204.083
Hex4HexNAc2#	4_2_0_0	11.4	C40H68N2O31	1073.39	1	1072.38	1072.38	0	204.093
Hex4HexNAc2#	4_2_0_0	11.3	C40H68N2O31	1073.39	1	1072.38	1072.38	-1.4	204.085
Hex4HexNAc3#	4_3_0_0	12.1	C48H81N3O36	1276.47	1	1275.46	1275.46	-0.94	204.0835,366.1318,546.2045,690.2389,749.2646,852.2942,870.4115,893.3348
Hex4HexNAc3#	4_3_0_0	12.4	C48H81N3O36	638.737	2	1275.45	1275.46	-5.65	204.0835,546.2045,852.2942,870.4115,893.3348
Hex4HexNAc3#	4_3_0_0	12.8	C48H81N3O36	1276.47	1	1275.46	1275.46	-3.06	204.0862,366.1358,528.1850,852.2967,870.3086,1073.3822
Hex4HexNAc3#	4_3_0_0	13.2	C48H81N3O36	1276.47	1	1275.46	1275.46	-1.49	204.0870,407.1647,870.3049
Hex4HexNAc3#	4_3_0_0	13.4	C48H81N3O36	638.736	2	1275.46	1275.46	-1.96	204.0836,366.1365
Hex4HexNAc3#	4_3_0_0	13.6	C48H81N3O36	638.737	2	1275.46	1275.46	-1.33	204.0853,1114.3877
Hex4HexNAc3dHex1#	4_3_1_0	15.6	C54H91N3O40	711.767	2	1421.52	1421.52	-1.69	204.0849,366.1404,469.0540
Hex4HexNAc3dHex1#	4_3_1_0	14.5	C54H91N3O40	1422.52	1	1421.52	1421.52	-0.84	204.0863,222.0975,366.1323,528.1877,749.2736,1055.3868
Hex4HexNAc3dHex1#	4_3_1_0	14.2	C54H91N3O40	1422.52	1	1421.51	1421.52	-4.5	204.0870,366.1219,1114.4176
Hex4HexNAc3dHex2*	4_3_2_0	12.7	C60H101N3O44	784.797	2	1567.58	1567.58	1.66	366.128
Hex4HexNAc4#	4_4_0_0	12.6	C56H94N4O41	740.274	2	1478.53	1478.54	-9.4	204.0854,222.0950,366.1411,384.1481,425.1735,528.1868,569.2126,690.2400,713.2593,731.2628,749.2766,893.3280,911.3268,952.3546,1055.3649,1073.3762,1096.3842,1276.4535
Hex4HexNAc4#	4_4_0_0	13	C56H94N4O41	740.28	2	1478.54	1478.54	3.18	204.0859,222.0959,366.1437,384.1486,407.1623,528.1872,546.1962,690.2401,708.2480,852.2886,893.3160,911.3268,1055.3668,1073.3789
Hex4HexNAc4#	4_4_0_0	12.2	C56H94N4O41	740.274	2	1478.53	1478.54	-5.55	204.0864,222.0920,366.1382,425.1615,528.1862,690.2340,731.2627,749.2780,893.3164,911.3192,952.3572,1055.3491,1114.3979
Hex4HexNAc4#	4_4_0_0	13.5	C56H94N4O41	740.274	2	1478.53	1478.54	-6.02	204.0866,222.0943,366.1384,425.1661,528.1851,546.1963,569.2133,587.2295,690.2324,731.2646,749.2734,893.3195,911.3266,934.3491,952.3577,1055.3680,1073.4058,1096.3954,1114.4029,1258.4472,1276.4565
Hex4HexNAc4dHex1#	4_4_1_0	13.4	C62H104N4O45	813.307	2	1624.6	1624.6	0.55	204.0855,366.1403,1422.5274
Hex4HexNAc4dHex1#	4_4_1_0	13.1	C62H104N4O45	813.304	2	1624.6	1624.6	3.94	204.0856,366.1358,690.2407,749.2741,895.3539,1057.3823,1114.3929,1422.5173
Hex4HexNAc4dHex1#	4_4_1_0	12.4	C62H104N4O45	813.306	2	1624.6	1624.6	0.31	204.0888,528.2063,895.3313,1055.4091,1260.4673
Hex4HexNAc4dHex1#	4_4_1_0	12.9	C62H104N4O45	813.306	2	1624.6	1624.6	-1.35	204.0881,366.1377,870.2950,895.3318,1055.3688,1422.5006
Hex4HexNAc4dHex3	4_4_3_0	11.6	C74H124N4O53	959.362	2	1916.69	1916.71	-10.75	204.0858,366.1343,528.1883,1080.4022
Hex4HexNAc5#	4_5_0_0	11.9	C64H107N5O46	841.816	2	1681.62	1681.62	-0.48	204.0820,366.1342,731.2627,952.3692
Hex4HexNAc5#	4_5_0_0	12.2	C64H107N5O46	841.818	2	1681.62	1681.62	1.37	204.0877,366.1438,528.1778
Hex4HexNAc5#	4_5_0_0	12.7	C64H107N5O46	841.816	2	1681.62	1681.62	-0.54	204.0880,222.0911,366.1428,384.1407,425.1641,731.2565,749.2806,911.3181,952.3432,1078.8051,1096.3659,1258.4249,1276.4690,1461.5322,1479.5242
Hex4HexNAc5dHex1#	4_5_1_0	11.7	C70H117N5O50	914.846	2	1827.67	1827.68	-0.88	204.0834,366.1317,1276.5671
Hex4HexNAc5dHex1#	4_5_1_0	11.9	C70H117N5O50	914.846	2	1827.68	1827.68	-0.49	204.0851,366.1347,528.1800,1260.4800
Hex4HexNAc5dHex1#	4_5_1_0	12.2	C70H117N5O50	914.846	2	1827.68	1827.68	-0.22	204.0856,366.1399,952.3466
Hex4HexNAc5dHex1#	4_5_1_0	12.6	C70H117N5O50	914.845	2	1827.67	1827.68	-0.93	204.0861,222.3985,350.1382,366.1392,731.2308,893.3264,936.3575,1242.4617,1260.4673,1301.1373,1404.4748,1422.4897
Hex4HexNAc5dHex1#	4_5_1_0	12.7	C70H117N5O50	914.848	2	1827.68	1827.68	1.04	366.135
Hex4HexNAc5dHex2	4_5_2_0	14.2	C76H127N5O54	987.876	2	1973.72	1973.73	-7.19	204.0844,366.1400,731.2764,1463.5694,1479.5375,1664.8827
Hex4HexNAc6dHex1#	4_6_1_0	14.8	C78H130N6O55	1016.38	2	2030.75	2030.76	-2.91	204.0856,733.3014
Hex5HexNAc2#	5_2_0_0	13.5	C46H78N2O36	1235.44	1	1234.43	1234.43	-1.38	204.0873,366.1349,1073.3736
Hex5HexNAc2#	5_2_0_0	13.1	C46H78N2O36	618.223	2	1234.43	1234.43	0.24	204.0874,366.1392,528.1781
Hex5HexNAc2#	5_2_0_0	12.8	C46H78N2O36	1235.44	1	1234.43	1234.43	-1.3	204.0891,325.1074,366.1343,425.1729,528.1867,587.2240,749.2683,911.3240
Hex5HexNAc2#	5_2_0_0	12.5	C46H78N2O36	1235.44	1	1234.43	1234.43	-1.05	204.0904,222.0967,325.1089,366.1334,425.1723,528.1839,569.2183,587.2237
Hex5HexNAc2#	5_2_0_0	12.3	C46H78N2O36	618.223	2	1234.43	1234.43	-1.13	204.0915,325.1089,366.1309,425.1723,528.1839,569.2183,587.2237
Hex5HexNAc3#	5_3_0_0	12.5	C54H91N3O41	719.76	2	1437.51	1437.51	-5.01	204.085
Hex5HexNAc3#	5_3_0_0	12.9	C54H91N3O41	719.76	2	1437.5	1437.51	-5.5	204.0864,366.1392,528.1896,690.2441,852.2927,1014.3485
Hex5HexNAc3#	5_3_0_0	13	C54H91N3O41	719.761	2	1437.5	1437.51	-7.03	204.0864,366.1396,546.1998,690.2408,852.2870,1014.3515
Hex5HexNAc3dHex1#	5_3_1_0	13.3	C60H101N3O45	792.792	2	1583.57	1583.57	-1.96	204.0860,366.1364,870.3001,1014.3679,1201.5605
Hex5HexNAc3dHex1#	5_3_1_0	12.9	C60H101N3O45	792.792	2	1583.57	1583.57	-3.03	204.0875,366.1403,528.1883
Hex5HexNAc4#	5_4_0_0	13.6	C62H104N4O46	821.302	2	1640.57	1640.59	-12.98	204.0817,222.0951,366.1422,528.1820,690.2352,893.3078,1055.3858,1258.4400,1276.4596
Hex5HexNAc4#	5_4_0_0	13.2	C62H104N4O46	821.306	2	1640.58	1640.59	-9.81	204.0830,366.1425,407.1584,528.1894,1096.3919,1258.4522,1276.4480
Hex5HexNAc4#	5_4_0_0	12.9	C62H104N4O46	821.302	2	1640.58	1640.59	-8.47	204.0865,366.1394,528.1830,569.2083,708.2497,813.7993,870.3050,893.3287,1055.3804,1073.3820,1096.4201,1258.4379
Hex5HexNAc4#	5_4_0_0	12.4	C62H104N4O46	821.303	2	1640.58	1640.59	-4.69	204.0871,366.1348,407.1615,528.2083,569.2083,708.2497,731.2850,870.3050,1055.3804,1073.3820,1096.4201.1258.4397
Hex5HexNAc4#	5_4_0_0	12.2	C62H104N4O46	821.301	2	1640.58	1640.59	-8.47	204.0872,366.1378,528.1808,690.2364,911.3163,934.3586,1114.3860,1276.4455
Hex5HexNAc4#	5_4_0_0	11.9	C62H104N4O46	821.302	2	1640.58	1640.59	-8.11	366.1274,425.1705,749.1763
Hex5HexNAc4dHex1#	5_4_1_0	12.6	C68H114N4O50	894.331	2	1786.65	1786.65	-1.29	204.0831,366.1342,425.2199,528.1813,859.3798,877.3078,1055.3717,1096.3960,1260.4557,1422.5063
Hex5HexNAc4dHex1#	5_4_1_0	12.8	C68H114N4O50	894.33	2	1786.65	1786.65	-1.4	204.0837,350.4403,366.1353,528.1865,571.51,804.30,821.2871,1039.3929,1057.3707,1098.4117,1242.4524,1258.4852,1276.4395,1404.5214,1422.5114,1438.5160
Hex5HexNAc4dHex1#	5_4_1_0	13.2	C68H114N4O50	894.332	2	1786.65	1786.65	-1.06	204.0900,350.1375,366.1365,528.1978,690.2468,1055.3878,1057.3749,1098.3977,1258.4454,1276.4636,1422.5159
Hex5HexNAc4dHex1#	5_4_1_0	13.6	C68H114N4O50	894.331	2	1786.64	1786.65	-6.66	204.0869,366.1370,528.1960
Hex5HexNAc4dHex3#	5_4_3_0	11.5	C80H134N4O58	1040.38	2	2078.76	2078.77	-2.31	366.1434,528.1981
Hex5HexNAc5#	5_5_0_0	12	C70H117N5O51	922.845	2	1843.67	1843.67	1.84	204.0843,366.1356,528.1908,911.3286,952.3489,1096.3910,1461.5310,1479.5200
Hex5HexNAc5#	5_5_0_0	12.3	C70H117N5O51	922.84	2	1843.67	1843.67	1.14	204.0854,366.1386,1096.4041,1258.4334,1317.4559,1461.5318
Hex5HexNAc5#	5_5_0_0	12.6	C70H117N5O51	922.839	2	1843.67	1843.67	-2.44	204.0866,366.1422,546.1982,790.2135,911.3171,952.3489,1114.4294,1479.5200
Hex5HexNAc5#	5_5_0_0	12.8	C70H117N5O51	922.841	2	1843.67	1843.67	1.19	204.0879,366.1387
Hex5HexNAc5dHex1#	5_5_1_0	13.1	C76H127N5O55	995.873	2	1989.73	1989.73	-0.6	204.0827,366.0375
Hex5HexNAc5dHex1#	5_5_1_0	12.9	C76H127N5O55	995.878	2	1989.73	1989.73	-1.16	204.0850,366.1391,1625.5931
Hex5HexNAc5dHex1#	5_5_1_0	12.8	C76H127N5O55	995.88	2	1989.74	1989.73	3.22	204.0853,366.1376,1114.4052
Hex5HexNAc5dHex1#	5_5_1_0	12.6	C76H127N5O55	995.877	2	1989.74	1989.73	2.81	366.1395,1073.3664
Hex5HexNAc5dHex1#	5_5_1_0	12.9	C76H127N5O55	995.877	2	1989.73	1989.73	2.66	204.0907,819.2985
Hex5HexNAc5dHex2#	5_5_2_0	13.3	C82H137N5O59	1068.9	2	2135.79	2135.79	-0.14	204.0859,366.1367
Hex5HexNAc7*	5_7_0_0	16	C86H143N7O61	750.949	3	2249.82	2249.83	-2.44	204.0853,366.1382,528.1958,754.2811,911.3316,1114.4031,1281.9534
Hex6HexNAc2#	6_2_0_0	12.2	C52H88N2O41	1397.49	1	1396.48	1396.49	-4.44	204.0088,222.0928,325.1104,366.1416,425.1695,569.2032,587.2231,690.2360,731.2610,749.2733,852.2951,893.3072,911.3217,1073.3676,1235.8758
Hex6HexNAc2#	6_2_0_0	12.5	C52H88N2O41	1397.49	1	1396.48	1396.49	-4.51	204.0829,325.1025,425.1770,569.2239,587.2274,749.2871,852.2649,893.3157,911.3336,1073.3765
Hex6HexNAc2#	6_2_0_0	12.8	C52H88N2O41	699.247	2	1396.48	1396.49	-5.37	204.0850,366.1256,569.2119,749.2601,911.3230
Hex6HexNAc2#	6_2_0_0	13.3	C52H88N2O41	1397.49	1	1396.48	1396.49	-4.8	204.0858,325.1150,366.1353,528.1908,731.2872,749.2649,911.3348
Hex6HexNAc2#	6_2_0_0	13.7	C52H88N2O41	1397.49	1	1396.48	1396.49	-5.23	204.0888,325.1101,425.1723,587.2369,708.2934,749.2473,793.2019,852.2960,893.3186,911.3312,1073.3625
Hex6HexNAc2#	6_2_0_0	13.3	C52H88N2O41	699.247	2	1396.48	1396.49	-5.37	204.0787,366.1256
Hex6HexNAc2#	6_2_0_0	12.8	C52H88N2O41	1397.49	1	1396.48	1396.49	-2.72	204.0865,366.1318,528.1998
Hex6HexNAc3#	6_3_0_0	12.7	C60H101N3O46	800.789	2	1599.56	1599.57	-0.81	204.0837,366.136,425.1707,487.1711,528.1891,667.2321,690.2452,749.2695,875.2916,911.3179,1014.3147,1055.3683,1217.4426,1235.4119,1258.4343,1276.4375
Hex6HexNAc3#	6_3_0_0	13	C60H101N3O46	800.788	2	1599.56	1599.57	-5.44	204.0845,366.1357,528.1993,852.289,870.5366,1096.4129
Hex6HexNAc3dHex1#	6_3_1_0	12.2	C66H111N3O50	873.829	2	1745.63	1745.62	5.67	204.0846,366.1472,911.3555,1055.3738
Hex6HexNAc3dHex1#	6_3_1_0	12.4	C66H111N3O50	873.823	2	1745.64	1745.62	6.65	204.0856,366.1376,911.3175
Hex6HexNAc3dHex1#	6_3_1_0	12.5	C66H111N3O50	873.823	2	1745.63	1745.62	0.97	204.079
Hex6HexNAc4#	6_4_0_0	11.3	C68H114N4O51	902.333	2	1802.65	1802.64	5.33	366.1305,587.2390,1600.4755
Hex6HexNAc4dHex1#	6_4_1_0	11.6	C74H124N4O55	975.363	2	1948.71	1948.7	4.26	204.088
Hex6HexNAc4dHex1#	6_4_1_0	11.3	C74H124N4O55	975.36	2	1948.7	1948.7	1.03	366.1401,528.1918
Hex6HexNAc5#	6_5_0_0	15.3	C76H127N5O56	1003.87	2	2005.72	2005.72	-4.59	204.0865,366.1304,708.1368
Hex6HexNAc5dHex1#	6_5_1_0	14.2	C82H137N5O60	1076.89	2	2151.77	2151.78	-5.58	204.0873,366.1360
Hex6HexNAc6dHex1#	6_6_1_0	15.5	C90H150N6O65	1178.44	2	2354.86	2354.86	-0.85	204.0869,366.1370,1114.4075
Hex6HexNAc6dHex3*	6_6_3_0	11.2	C102H170N6O73	1324.48	2	2646.95	2646.98	-9.63	366.1333,512.3773,1463.5379
Hex7HexNAc2#	7_2_0_0	13	C58H98N2O46	780.276	2	1558.53	1558.54	-5.07	204.085
Hex7HexNAc2#	7_2_0_0	12.8	C58H98N2O46	780.276	2	1558.53	1558.54	-6.29	204.0839,325.1074,407.1569,649.2137,749.2897,852.2837,1014.3522,1055.3938,1073.3945,1338.4839
Hex7HexNAc2#	7_2_0_0	12.7	C58H98N2O46	1559.54	1	1558.53	1558.54	-8.92	204.0861,325.1086,366.5372,407.1611,487.1601,649.2124
Hex7HexNAc2#	7_2_0_0	12.4	C58H98N2O46	780.278	2	1558.54	1558.54	0.19	204.0861,366.1403
Hex7HexNAc2#	7_2_0_0	12.2	C58H98N2O46	780.277	2	1558.53	1558.54	-5.58	204.0899,325.1166,366.1403,587.2278,731.2528,749.2484,1032.4741
Hex7HexNAc2#	7_2_0_0	12	C58H98N2O46	780.273	2	1558.53	1558.54	-5.2	366.133
Hex7HexNAc3dHex1	7_3_1_0	13.8	C72H121N3O55	954.854	2	1907.69	1907.68	6.81	204.0837,366.1360,852.2853,893.3328,911.3287,1014.3528,1242.4529
Hex7HexNAc3dHex1	7_3_1_0	13.6	C72H121N3O55	954.85	2	1907.69	1907.68	5.35	204.0867,366.1411,528.1927,731.2569,893.3061
Hex7HexNAc3dHex1	7_3_1_0	13.3	C72H121N3O55	954.85	2	1907.68	1907.68	1.47	204.0873,325.1095,350.1449,366.1386
Hex7HexNAc4	7_4_0_0	11.6	C74H124N4O56	983.353	2	1964.69	1964.7	-3.56	204.0863,366.1321,528.1894,1600.7043
Hex7HexNAc5dHex1	7_5_1_0	14	C88H147N5O65	1157.93	2	2313.84	2313.84	2.81	204.0877,366.1322,528.1857
Hex7HexNAc5dHex1	7_5_1_0	14.4	C88H147N5O65	1157.92	2	2313.83	2313.84	-2.9	204.0839,366.1326
Hex7HexNAc6	7_6_0_0	15.4	C90H150N6O66	791.29	3	2370.85	2370.86	-1.94	-
Hex8HexNAc2#	8_2_0_0	12.8	C64H108N2O51	861.303	2	1720.58	1720.59	-4.07	204.085
Hex8HexNAc2#	8_2_0_0	12.4	C64H108N2O51	861.303	2	1720.59	1720.59	-2.67	204.0804,366.1401
Hex8HexNAc2#	8_2_0_0	12	C64H108N2O51	861.302	2	1720.58	1720.59	-4.42	204.0841,222.0962,325.1090,366.1298,407.1634,425.1754,569.2180,587.2232,649.2067,731.2613,749.2742,911.3261,1014.3515,1032.3617,1055.3060,1073.3773
Hex8HexNAc2#	8_2_0_0	11.2	C64H108N2O51	861.301	2	1720.58	1720.59	-5.75	204.0885,325.1085,366.1356,425.1706,487.1653,586.2417,649.2189,911.3510,973.3105,1235.4430,1338.4516
Hex8HexNAc7	8_7_0_0	17.7	C104H173N7O76	913.001	3	2735.98	2735.99	-3.62	366.133
Hex8HexNAc8dHex2*	8_8_2_0	14.2	C124H206N8O89	1078.07	3	3231.18	3231.18	-2.01	204.0890,366.1346
Hex9HexNAc2#	9_2_0_0	12.4	C70H118N2O56	942.331	2	1882.64	1882.64	-1.86	204.0836,366.1384,1235.4430
Hex9HexNAc2#	9_2_0_0	12.2	C70H118N2O56	942.325	2	1882.64	1882.64	-4.41	204.0842,222.0927,325.1095,407.1650,425.1757,487.1582,569.2069,587.2220,649.2102,749.2794,852.2845,893.3223,911.3264,1073.3822
Hex9HexNAc2#	9_2_0_0	11.9	C70H118N2O56	942.326	2	1882.64	1882.64	-4.78	204.0854,325.1095,366.1331,407.1621,487.1637,569.2235,649.2149,811.2679,852.2918,973.3132,1176.3885
Hex9HexNAc2#	9_2_0_0	11.6	C70H118N2O56	942.327	2	1882.64	1882.64	-4.83	204.0863,366.1365,325.1100,425.1757,487.1620,749.2794,587.2213,749.2871,852.2851,893.3223,911.3264,1073.3822,1176.3985
Hex9HexNAc2#	9_2_0_0	11.3	C70H118N2O56	942.332	2	1882.64	1882.64	-0.58	204.0880,366.1363
Hex9HexNAc3dHex2	9_3_2_0	12.2	C90H151N3O69	793.619	3	2377.83	2377.84	-3.28	366.1483,512.1993
Hex9HexNAc8dHex1	9_8_1_0	13.1	C124H206N8O90	1083.41	3	3247.19	3247.18	4	204.0846,366.1289,1260.4427,1443.3973
Hex9HexNAc9dHex1*	9_9_1_0	12	C132H219N9O95	1151.1	3	3450.27	3450.26	4.17	366.24
Hex11HexNAc10	11_10_0_0	15.1	C146H242N10O106	1278.13	3	3831.38	3831.39	-1.91	204.0847,366.1347
Hex11HexNAc10	11_10_0_0	14.9	C146H242N10O106	1278.13	3	3831.37	3831.39	-3.47	204.0870,366.1369
Hex11HexNAc10	11_10_0_0	14.6	C146H242N10O106	1278.13	3	3831.38	3831.39	-2.43	-
Hex11HexNAc2	11_2_0_0	15	C82H138N2O66	1104.39	2	2206.75	2206.75	1.36	204.082
Hex12HexNAc2	12_2_0_0	16.5	C88H148N2O71	1185.41	2	2368.81	2368.8	1.39	366.131
Hex12HexNAc2	12_2_0_0	17	C88H148N2O71	1185.42	2	2368.81	2368.8	2.49	204.0863,366.1420,1338.4446,1500.5057
* New N-Glycan
# Previously reported on IgG
