# Supplementary material for: A method to identify trace sulfated IgG N-glycans as biomarkers for rheumatoid arthritis
Source: Nat Commun. 2017 Sep 20;8:631. doi: 10.1038/s41467-017-00662-w (PMC5606999; doi:10.1038/s41467-017-00662-w)
Supplement: Supplementary file 4 — Supplementary Data 3 [file 41467_2017_662_MOESM4_ESM.xlsx]

## Sheet: Data 3
Supplementary Data 3 | MRM parameters for the quantification of N-glycans
Glycan	Precursor ion (m/z)	Product ion (m/z)	Dwell	Collision energy (eV)
3_2_0_0	456.2	204.1	10	20
3_3_0_0	557.7	204.1	10	20
3_3_1_0	630.7	204.1	10	20
3_4_0_0	659.2	204.1	10	15
3_4_1_0	732.3	204.1	10	15
3_4_3_0	878.3	204.1	10	20
3_5_0_0	760.8	204.1	10	20
3_5_1_0	833.8	204.1	10	15
4_2_0_0	537.2	204.1	10	20
4_3_0_0	638.7	204.1	10	20
4_3_1_0	711.7	204.1	10	20
4_3_2_0	784.7	366.1	10	20
4_4_0_0	740.3	204.1	10	20
4_4_1_0	813.3	204.1	10	20
4_4_3_0	959.3	366.1	10	20
4_5_0_0	841.8	204.1	10	20
4_5_1_0	914.8	204.1	10	20
4_5_2_0	987.8	204.1	10	20
4_6_1_0	1016.3	204.1	10	20
5_2_0_0	618.3	163.1	10	25
5_3_0_0	719.7	204.1	10	20
5_3_1_0	792.7	204.1	10	20
5_3_2_0	865.8	366.1	10	20
5_4_0_0	821.3	366.1	10	20
5_4_1_0	894.3	366.1	10	30
5_4_2_0	967.4	366.1	10	20
5_4_3_0	1040.3	366.1	10	20
5_5_0_0	922.8	366.1	10	20
5_5_1_0	995.8	366.1	10	20
5_7_0_0	750.9	366.1	10	20
6_2_0_0	699.2	163.1	10	25
6_3_0_0	800.7	204.1	10	20
6_3_1_0	873.8	366.1	10	20
6_3_2_0	946.8	366.1	10	20
6_4_0_0	902.3	366.1	10	20
6_4_1_0	975.3	366.1	10	20
6_5_0_0	1003.8	204.1	10	40
6_5_1_0	1076.8	366.1	10	20
6_5_2_0	766.9	366.1	10	20
6_6_1_0	785.9	204.1	10	20
6_6_3_0	883.3	366.1	10	20
7_2_0_0	780.3	163.1	10	25
7_3_1_0	954.8	366.1	10	20
7_4_0_0	983.3	366.1	10	20
7_5_1_0	772.3	366.1	10	20
7_6_0_0	1186.6	366.1	10	30
7_6_1_0	839.9	366.1	10	20
8_2_0_0	861.3	163.1	10	25
8_7_0_0	912.9	366.1	10	20
8_8_2_0	1078.1	366.1	10	20
9_2_0_0	942.3	163.1	10	25
9_8_1_0	1083.4	366.1	10	20
9_9_1_0	1151.1	366.1	10	20
3_3_0_1	703.3	204.1	10	35
3_4_0_1	804.8	204.1	10	35
3_4_0_2	950.3	204.1	10	35
3_4_1_1	877.8	204.1	10	35
4_3_0_1	784.3	204.1	10	35
4_3_0_2	929.8	204.1	10	35
4_3_1_1	857.3	204.1	10	35
4_3_1_1+SO3	897.3	857.3	50	5
4_4_0_1	885.8	204.1	10	35
4_4_1_1	958.8	366.1	10	35
4_5_0_1	987.3	657.1	10	10
4_5_1_1	1060.5	366.1	10	35
4_5_1_1+SO3	1100.4	204.1	50	35
5_3_0_1	865.3	204.1	10	35
5_3_0_2	1010.8	204.1	10	35
5_3_1_1	938.3	204.1	10	35
5_4_0_1	966.8	366.1	10	35
5_4_0_1+SO3	1006.8	366.1	50	10
5_4_0_2	1112.4	366.1	10	35
5_4_0_2+SO3	1152.4	366.1	50	35
5_4_1_1	1039.8	366.1	10	35
5_4_1_1+SO3	1079.8	366.1	50	10
5_4_1_2	1185.4	366.1	10	35
5_4_1_2+SO3	1225.5	366.1	50	35
5_4_2_2	839.3	366.1	10	35
5_5_0_1	1068.4	366.1	10	35
5_5_0_1+SO3	1108.4	366.1	50	35
5_5_0_2	809.6	657.1	10	10
5_5_1_1	1141.4	204.1	10	35
5_5_1_1+SO3	1181.4	366.1	50	35
5_5_1_2	858.3	204.1	10	35
6_3_0_1	946.3	204.1	10	35
6_3_1_1	1019.3	366.1	10	35
6_4_0_2	795.9	204.1	10	35
6_4_1_1	1120.5	366.1	10	35
6_4_1_1+SO3	774.2	366.1	50	20
6_5_0_1	766.6	366.1	10	35
6_5_0_2	863.6	204.1	10	35
6_5_0_3	961.1	366.1	20	35
6_5_0_4	1057.7	366.1	10	35
6_5_1_1	815.3	204.1	10	35
6_5_1_2	912.3	204.1	10	35
6_5_1_3	1009.3	366.1	10	35
6_6_1_1	882.9	366.1	10	20
6_6_1_2	980	366.1	10	20
7_3_0_1	1027.3	366.1	10	35
7_3_1_1	1100.3	204.1	10	20
7_4_0_1	1128.9	366.1	10	35
7_5_1_1	869.3	204.1	10	35
7_5_2_1	917.9	204.1	10	20
7_5_2_2	1015	366.1	10	35
7_6_0_2	985.3	366.1	10	35
7_6_0_3	1082.3	366.1	10	35
7_6_1_1	937	366.1	10	35
7_6_1_2	1034	204.1	10	50
7_6_1_3	1131	366.1	10	35
7_6_2_1	985.6	366.1	10	20
7_6_2_3	1179.7	366.1	10	35
7_7_0_3	1150	366.1	10	35
8_6_1_1	991	204.1	10	40
8_6_1_2	1088	366.1	10	35
