# Supplementary material for: A method to identify trace sulfated IgG N-glycans as biomarkers for rheumatoid arthritis
Source: Nat Commun. 2017 Sep 20;8:631. doi: 10.1038/s41467-017-00662-w (PMC5606999; doi:10.1038/s41467-017-00662-w)
Supplement: Supplementary file 5 — Supplementary Data 4 [file 41467_2017_662_MOESM5_ESM.xlsx]

## Sheet: Data 4
Supplementary Data 4 | Quantitative profiling of N-glycans released from human serum IgGs
Identification	Abbreviation	Relative abundance % (mean ± SD) a
Hex3HexNAc2	3_2_0_0	0.0038 ± 0.0057
Hex3HexNAc3-a	3_3_0_0-a	0.0591 ± 0.0151
Hex3HexNAc3-b	3_3_0_0-b	0.0252 ± 0.0128
Hex3HexNAc3dHex1-a	3_3_1_0-a	0.0594 ± 0.0140
Hex3HexNAc3dHex1-b	3_3_1_0-b	0.1412 ± 0.0393
Hex3HexNAc3dHex1-c	3_3_1_0-c	0.0579 ± 0.0332
Hex3HexNAc4-a	3_4_0_0-a	0.2026 ± 0.2454
Hex3HexNAc4-b	3_4_0_0-b	0.6524 ± 0.2341
Hex3HexNAc4-c	3_4_0_0-c	0.9141 ± 0.2003
Hex3HexNAc4dHex1-a	3_4_1_0-a	2.7437 ± 0.6567
Hex3HexNAc4dHex1-b	3_4_1_0-b	12.0137 ± 2.5332
Hex3HexNAc5-b	3_5_0_0-b	0.0414 ± 0.0417
Hex3HexNAc5-c	3_5_0_0-c	0.4185 ± 0.1687
Hex3HexNAc5dHex1-a	3_5_1_0-a	0.3659 ± 0.0990
Hex3HexNAc5dHex1-b	3_5_1_0-b	0.7554 ± 0.2062
Hex4HexNAc2	4_2_0_0	0.0044 ± 0.0015
Hex4HexNAc3-a	4_3_0_0-a	0.0415 ± 0.0193
Hex4HexNAc3-b	4_3_0_0-b	0.1170 ± 0.0490
Hex4HexNAc3-c	4_3_0_0-c	0.1270 ± 0.0305
Hex4HexNAc3dHex1-a	4_3_1_0-a	0.1894 ± 0.0468
Hex4HexNAc3dHex1-b	4_3_1_0-b	0.0309 ± 0.0128
Hex4HexNAc3dHex2-a	4_3_2_0-a	0.0114 ± 0.0043
Hex4HexNAc3dHex2-b	4_3_2_0-b	0.0469 ± 0.0201
Hex4HexNAc4-a	4_4_0_0-a	0.7427 ± 0.4731
Hex4HexNAc4-b	4_4_0_0-b	2.5991 ± 1.5549
Hex4HexNAc4-c	4_4_0_0-c	0.7638 ± 0.3593
Hex4HexNAc4dHex1-a	4_4_1_0-a	2.8497 ± 1.0962
Hex4HexNAc4dHex1-b	4_4_1_0-b	8.0007 ± 2.8965
Hex4HexNAc4dHex3-a	4_4_3_0-a	0.3028 ± 0.0687
Hex4HexNAc4dHex3-b	4_4_3_0-b	0.1246 ± 0.0425
Hex4HexNAc4dHex3-c	4_4_3_0-c	0.8208 ± 0.1611
Hex4HexNAc5-b	4_5_0_0-b	0.0589 ± 0.0444
Hex4HexNAc5-c	4_5_0_0-c	0.1069 ± 0.0379
Hex4HexNAc5dHex1	4_5_1_0	0.9497 ± 0.2788
Hex4HexNAc5dHex2	4_5_2_0	0.0281 ± 0.0154
Hex5HexNAc2	5_2_0_0	0.0056 ± 0.0022
Hex5HexNAc3-a	5_3_0_0-a	0.2419 ± 0.0999
Hex5HexNAc3-b	5_3_0_0-b	0.9607 ± 0.5030
Hex5HexNAc3dHex1-a	5_3_1_0-a	0.0070 ± 0.0036
Hex5HexNAc3dHex1-b	5_3_1_0-b	0.0082 ± 0.0037
Hex5HexNAc3dHex1-c	5_3_1_0-c	0.0211 ± 0.0101
Hex5HexNAc3dHex2-a	5_3_2_0-a	0.0037 ± 0.0017
Hex5HexNAc3dHex2-b	5_3_2_0-b	0.0137 ± 0.0051
Hex5HexNAc3dHex2-c	5_3_2_0-c	0.0045 ± 0.0017
Hex5HexNAc4-a	5_4_0_0-a	0.2267 ± 0.1174
Hex5HexNAc4-b	5_4_0_0-b	0.6279 ± 0.3892
Hex5HexNAc4-c	5_4_0_0-c	2.0464 ± 1.2813
Hex5HexNAc4dHex1-a	5_4_1_0-a	0.4636 ± 0.0884
Hex5HexNAc4dHex1-b	5_4_1_0-b	0.7054 ± 0.2983
Hex5HexNAc4dHex1-c	5_4_1_0-c	2.6885 ± 1.0276
Hex5HexNAc4dHex2-a	5_4_2_0-a	0.1737 ± 0.0768
Hex5HexNAc4dHex2-b	5_4_2_0-b	0.7014 ± 0.2486
Hex5HexNAc4dHex2-c	5_4_2_0-c	0.3729 ± 0.1227
Hex5HexNAc4dHex3-a	5_4_3_0-a	1.3939 ± 0.2677
Hex5HexNAc4dHex3-b	5_4_3_0-b	4.0529 ± 0.5632
Hex5HexNAc5-a	5_5_0_0-a	0.0293 ± 0.0139
Hex5HexNAc5-b	5_5_0_0-b	0.0232 ± 0.0119
Hex5HexNAc5dHex1	5_5_1_0	0.1263 ± 0.0425
Hex6HexNAc2-a	6_2_0_0-a	0.0023 ± 0.0012
Hex6HexNAc2-b	6_2_0_0-b	0.0009 ± 0.0007
Hex6HexNAc3-a	6_3_0_0-a	0.1575 ± 0.0512
Hex6HexNAc3-b	6_3_0_0-b	0.4154 ± 0.1340
Hex6HexNAc3dHex1-a	6_3_1_0-a	0.0019 ± 0.0009
Hex6HexNAc3dHex1-b	6_3_1_0-b	0.0062 ± 0.0025
Hex6HexNAc3dHex1-c	6_3_1_0-c	0.0009 ± 0.0007
Hex6HexNAc3dHex2-a	6_3_2_0-a	0.0017 ± 0.0011
Hex6HexNAc3dHex2-b	6_3_2_0-b	0.0079 ± 0.0035
Hex6HexNAc3dHex2-c	6_3_2_0-c	0.0052 ± 0.0018
Hex6HexNAc4-a	6_4_0_0-a	0.0102 ± 0.0066
Hex6HexNAc4-b	6_4_0_0-b	0.0015 ± 0.0012
Hex6HexNAc5dHex1	6_5_1_0	0.0010 ± 0.0008
Hex6HexNAc5dHex2	6_5_2_0	0.0380 ± 0.0165
Hex6HexNAc6dHex1	6_6_1_0	0.0048 ± 0.0035
Hex7HexNAc2-a	7_2_0_0-a	0.0032 ± 0.0018
Hex7HexNAc2-b	7_2_0_0-b	0.0022 ± 0.0016
Hex7HexNAc2-c	7_2_0_0-c	0.0063 ± 0.0023
Hex7HexNAc3dHex1	7_3_1_0	0.0181 ± 0.0077
Hex7HexNAc6dHex1	7_6_1_0	0.0320 ± 0.0144
Hex8HexNAc2-a	8_2_0_0-a	0.0052 ± 0.0033
Hex8HexNAc2-b	8_2_0_0-b	0.0099 ± 0.0048
Hex9HexNAc2	9_2_0_0	0.0094 ± 0.0039
Hex3HexNAc4dHex1NeuAc1	3_4_1_1	0.0097 ± 0.0040
Hex3HexNAc4NeuAc1-a	3_4_0_1-a	0.0020 ± 0.0034
Hex3HexNAc4NeuAc1-b	3_4_0_1-b	0.0009 ± 0.0006
Hex3HexNAc4NeuAc2-a	3_4_0_2-a	0.0182 ± 0.0089
Hex3HexNAc4NeuAc2-b	3_4_0_2-b	0.0094 ± 0.0052
Hex4HexNAc3dHex1NeuAc1+SO3-a	4_3_1_1+SO3-a	0.0004 ± 0.0004
Hex4HexNAc3dHex1NeuAc1+SO3-b	4_3_1_1+SO3-b	0.0012 ± 0.0007
Hex4HexNAc3dHex1NeuAc1-a	4_3_1_1-a	0.1446 ± 0.0472
Hex4HexNAc3dHex1NeuAc1-b	4_3_1_1-b	0.3897 ± 0.1306
Hex4HexNAc3dNeuAc2	4_3_0_2	0.0039 ± 0.0025
Hex4HexNAc3NeuAc1-a	4_3_0_1-a	0.0116 ± 0.0076
Hex4HexNAc3NeuAc1-b	4_3_0_1-b	0.0065 ± 0.0036
Hex4HexNAc3NeuAc1-c	4_3_0_1-c	0.0110 ± 0.0049
Hex4HexNAc4dHex1NeuAc1-a	4_4_1_1-a	0.6940 ± 0.2703
Hex4HexNAc4dHex1NeuAc1-b	4_4_1_1-b	3.6743 ± 1.1834
Hex4HexNAc4NeuAc1-a	4_4_0_1-a	0.0116 ± 0.0117
Hex4HexNAc4NeuAc1-b	4_4_0_1-b	0.0591 ± 0.0275
Hex4HexNAc4NeuAc1-c	4_4_0_1-c	0.0590 ± 0.0156
Hex4HexNAc5dHex1NeuAc1	4_5_1_1	0.0417 ± 0.0294
Hex4HexNAc5dHex1NeuAc1+SO3	4_5_1_1+SO3	0.0057 ± 0.0031
Hex5HexNAc3dHex1NeuAc1-a	5_3_1_1-a	0.0110 ± 0.0067
Hex5HexNAc3dHex1NeuAc1-b	5_3_1_1-b	0.0628 ± 0.0201
Hex5HexNAc3NeuAc1	5_3_0_1	0.0754 ± 0.0369
Hex5HexNAc3NeuAc2	5_3_0_2	0.0036 ± 0.0031
Hex5HexNAc4dHex1NeuAc1+SO3-a	5_4_1_1+SO3-a	0.0010 ± 0.0007
Hex5HexNAc4dHex1NeuAc1+SO3-b	5_4_1_1+SO3-b	0.0019 ± 0.0005
Hex5HexNAc4dHex1NeuAc1-a	5_4_1_1-a	5.6821 ± 1.1839
Hex5HexNAc4dHex1NeuAc1-b	5_4_1_1-b	21.5739 ± 2.7343
Hex5HexNAc4dHex1NeuAc2+SO3-a	5_4_1_2+SO3-a	0.0147 ± 0.0055
Hex5HexNAc4dHex1NeuAc2+SO3-b	5_4_1_2+SO3-b	0.0510 ± 0.0147
Hex5HexNAc4dHex1NeuAc2-a	5_4_1_2-a	0.8205 ± 0.2331
Hex5HexNAc4dHex1NeuAc2-b	5_4_1_2-b	3.8022 ± 1.0194
Hex5HexNAc4NeuAc1+SO3-a	5_4_0_1+SO3-a	0.0002 ± 0.0002
Hex5HexNAc4NeuAc1+SO3-b	5_4_0_1+SO3-b	0.0005 ± 0.0002
Hex5HexNAc4NeuAc1-a	5_4_0_1-a	0.1314 ± 0.0785
Hex5HexNAc4NeuAc1-b	5_4_0_1-b	0.6422 ± 0.3661
Hex5HexNAc4NeuAc2+SO3-a	5_4_0_2+SO3-a	0.0065 ± 0.0026
Hex5HexNAc4NeuAc2+SO3-b	5_4_0_2+SO3-b	0.0039 ± 0.0036
Hex5HexNAc4NeuAc2-a	5_4_0_2-a	0.8980 ± 0.6076
Hex5HexNAc4NeuAc2-b	5_4_0_2-b	4.5422 ± 3.2223
Hex5HexNAc5dHex1NeuAc1+SO3-a	5_5_1_1+SO3-a	0.0101 ± 0.0058
Hex5HexNAc5dHex1NeuAc1+SO3-b	5_5_1_1+SO3-b	0.0418 ± 0.0146
Hex5HexNAc5dHex1NeuAc1-a	5_5_1_1-a	0.0841 ± 0.0474
Hex5HexNAc5dHex1NeuAc1-b	5_5_1_1-b	0.3370 ± 0.1733
Hex5HexNAc5dHex1NeuAc2	5_5_1_2	1.6063 ± 0.7166
Hex5HexNAc5NeuAc1	5_5_0_1	0.0179 ± 0.0113
Hex5HexNAc5NeuAc1+SO3-a	5_5_0_1+SO3-a	0.0129 ± 0.0077
Hex5HexNAc5NeuAc1+SO3-b	5_5_0_1+SO3-b	0.0572 ± 0.0408
Hex5HexNAc5NeuAc2-a	5_5_0_2-a	0.0058 ± 0.0068
Hex5HexNAc5NeuAc2-b	5_5_0_2-b	0.0216 ± 0.0111
Hex6HexNAc3dHex1NeuAc1	6_3_1_1	0.0499 ± 0.0170
Hex6HexNAc3NeuAc1	6_3_0_1	0.0082 ± 0.0068
Hex6HexNAc4dHex1NeuAc1	6_4_1_1	0.0486 ± 0.0251
Hex6HexNAc4NeuAc2	6_4_0_2	0.0013 ± 0.0013
Hex6HexNAc5dHex1NeuAc1	6_5_1_1	0.0155 ± 0.0095
Hex6HexNAc5dHex1NeuAc2	6_5_1_2	0.0516 ± 0.0224
Hex6HexNAc5dHex1NeuAc3-a	6_5_1_3-a	0.0053 ± 0.0031
Hex6HexNAc5dHex1NeuAc3-b	6_5_1_3-b	0.0171 ± 0.0101
Hex6HexNAc5NeuAc2	6_5_0_2	0.0407 ± 0.0215
Hex6HexNAc5NeuAc3-a	6_5_0_3-a	0.2922 ± 0.0749
Hex6HexNAc5NeuAc3-b	6_5_0_3-b	0.0797 ± 0.0329
Hex6HexNAc5NeuAc3-c	6_5_0_3-c	0.2924 ± 0.1093
Hex6HexNAc5NeuAc3-d	6_5_0_3-d	0.3002 ± 0.1443
Hex6HexNAc5NeuAc4-a	6_5_0_4-a	0.0353 ± 0.0123
Hex6HexNAc5NeuAc4-b	6_5_0_4-b	0.3817 ± 0.0654
Hex6HexNAc6dHex1NeuAc1	6_6_1_1	0.0036 ± 0.0032
Hex6HexNAc6dHex1NeuAc2	6_6_1_2	0.0154 ± 0.0081
Hex7HexNAc3NeuAc1	7_3_0_1	0.0017 ± 0.0019
Hex7HexNAc5dHex1NeuAc1-a	7_5_1_1-a	0.0021 ± 0.0019
Hex7HexNAc5dHex1NeuAc1-b	7_5_1_1-b	0.0022 ± 0.0024
Hex7HexNAc5dHex2NeuAc1	7_5_2_1	0.0071 ± 0.0041
Hex7HexNAc5dHex2NeuAc2-a	7_5_2_2-a	0.0114 ± 0.0065
Hex7HexNAc5dHex2NeuAc2-b	7_5_2_2-b	0.0419 ± 0.0171
Hex7HexNAc6dHex1NeuAc2	7_6_1_2	0.0024 ± 0.0023
Hex7HexNAc6dHex1NeuAc3-a	7_6_1_3-a	0.0115 ± 0.0055
Hex7HexNAc6dHex1NeuAc3-b	7_6_1_3-b	0.0043 ± 0.0026
Hex7HexNAc6dHex2NeuAc1-a	7_6_2_1-a	0.0026 ± 0.0023
Hex7HexNAc6dHex2NeuAc1-b	7_6_2_1-b	0.0083 ± 0.0080
Hex7HexNAc6NeuAc2	7_6_0_2	0.0160 ± 0.0256
Hex7HexNAc7NeuAc3	7_7_0_3	0.5600 ± 0.2910
Hex8HexNAc6dHex1NeuAc2	8_6_1_2	0.0046 ± 0.0037
a The results were obtained from the quantitative analysis of 10 healthy subjects
