# Supplementary material for: A method to identify trace sulfated IgG N-glycans as biomarkers for rheumatoid arthritis
Source: Nat Commun. 2017 Sep 20;8:631. doi: 10.1038/s41467-017-00662-w (PMC5606999; doi:10.1038/s41467-017-00662-w)
Supplement: Supplementary file 6 — Supplementary Data 5 [file 41467_2017_662_MOESM6_ESM.xlsx]

## Sheet: Data 5
Supplementary Data 5 | Sensitivity and specificity of all combined N-glycan biomarkers for the classification of RA patients and healthy subjects
Combination	Training data set [RA patients (n = 90) and healthy subjects (n = 57)]
	AUC	Sensitivity (%)	Specificity (%)
5_3_1_0-b & 6_3_1_0-b	0.874464	78.9474	83.3333
5_3_1_0-b & 6_3_1_0-a	0.858869	78.9474	81.1111
5_3_1_0-b & 3_5_0_0-c	0.750877	73.6842	70
5_3_1_0-b & 5_5_0_0-b	0.876803	80.7018	81.1111
5_3_1_0-b & 5_3_1_0-c	0.855556	96.4912	60
5_3_1_0-b & 3_3_0_0-a	0.82807	89.4737	65.5556
5_3_1_0-b & 4_3_1_0-b	0.843275	94.7368	64.4444
5_3_1_0-b & 4_2_0_0	0.861988	94.7368	67.7778
5_3_1_0-b & 8_6_1_2	0.866277	89.4737	77.7778
5_3_1_0-b & 4_3_1_1-a	0.806433	75.4386	70
5_3_1_0-b & 4_3_0_1-c	0.876803	71.9298	88.8889
5_3_1_0-b & 5_5_0_2-b	0.860234	75.4386	83.3333
5_3_1_0-b & 6_5_0_2	0.824561	82.4561	73.3333
5_3_1_0-b & 7_5_1_1-b	0.855361	77.193	82.2222
5_3_1_0-b & 5_4_0_1-a	0.744055	94.7368	44.4444
5_3_1_0-b & 4_4_1_1-a	0.695127	68.4211	66.6667
5_3_1_0-b & 5_4_1_1+SO3-b	0.864327	80.7018	81.1111
5_3_1_0-b & 4_3_1_1+SO3-b	0.867836	77.193	84.4444
5_3_1_0-b & 5_4_1_2+SO3-b	0.823782	75.4386	78.8889
5_3_1_0-b & 5_4_0_1+SO3-a	0.853021	75.4386	82.2222
6_3_1_0-b & 6_3_1_0-a	0.817154	78.9474	75.5556
6_3_1_0-b & 3_5_0_0-c	0.746199	71.9298	68.8889
6_3_1_0-b & 5_5_0_0-b	0.804678	73.6842	78.8889
6_3_1_0-b & 5_3_1_0-c	0.817154	80.7018	75.5556
6_3_1_0-b & 3_3_0_0-a	0.798246	82.4561	70
6_3_1_0-b & 4_3_1_0-b	0.769396	75.4386	70
6_3_1_0-b & 4_2_0_0	0.85575	92.9825	67.7778
6_3_1_0-b & 8_6_1_2	0.853606	87.7193	76.6667
6_3_1_0-b & 4_3_1_1-a	0.792593	80.7018	63.3333
6_3_1_0-b & 4_3_0_1-c	0.851462	91.2281	66.6667
6_3_1_0-b & 5_5_0_2-b	0.808577	85.9649	61.1111
6_3_1_0-b & 6_5_0_2	0.775244	78.9474	72.2222
6_3_1_0-b & 7_5_1_1-b	0.823392	98.2456	57.7778
6_3_1_0-b & 5_4_0_1-a	0.675244	98.2456	30
6_3_1_0-b & 4_4_1_1-a	0.718519	68.4211	72.2222
6_3_1_0-b & 5_4_1_1+SO3-b	0.861598	85.9649	78.8889
6_3_1_0-b & 4_3_1_1+SO3-b	0.855166	85.9649	76.6667
6_3_1_0-b & 5_4_1_2+SO3-b	0.767446	64.9123	83.3333
6_3_1_0-b & 5_4_0_1+SO3-a	0.813645	77.193	76.6667
6_3_1_0-a & 3_5_0_0-c	0.746199	71.9298	68.8889
6_3_1_0-a & 5_5_0_0-b	0.751657	54.386	87.7778
6_3_1_0-a & 5_3_1_0-c	0.754581	73.6842	65.5556
6_3_1_0-a & 3_3_0_0-a	0.72846	85.9649	61.1111
6_3_1_0-a & 4_3_1_0-b	0.714035	57.8947	80
6_3_1_0-a & 4_2_0_0	0.822417	66.6667	85.5556
6_3_1_0-a & 8_6_1_2	0.810721	84.2105	71.1111
6_3_1_0-a & 4_3_1_1-a	0.791228	80.7018	63.3333
6_3_1_0-a & 4_3_0_1-c	0.7846	71.9298	72.2222
6_3_1_0-a & 5_5_0_2-b	0.747953	70.1754	71.1111
6_3_1_0-a & 6_5_0_2	0.726901	68.4211	72.2222
6_3_1_0-a & 7_5_1_1-b	0.792593	84.2105	67.7778
6_3_1_0-a & 5_4_0_1-a	0.659649	91.2281	34.4444
6_3_1_0-a & 4_4_1_1-a	0.695712	52.6316	81.1111
6_3_1_0-a & 5_4_1_1+SO3-b	0.869201	87.7193	75.5556
6_3_1_0-a & 4_3_1_1+SO3-b	0.846589	77.193	76.6667
6_3_1_0-a & 5_4_1_2+SO3-b	0.726511	71.9298	65.5556
6_3_1_0-a & 5_4_0_1+SO3-a	0.760234	92.9825	55.5556
3_5_0_0-c & 5_5_0_0-b	0.746784	71.9298	68.8889
3_5_0_0-c & 5_3_1_0-c	0.746394	71.9298	68.8889
3_5_0_0-c & 3_3_0_0-a	0.762573	78.9474	65.5556
3_5_0_0-c & 4_3_1_0-b	0.746784	71.9298	68.8889
3_5_0_0-c & 4_2_0_0	0.746199	71.9298	68.8889
3_5_0_0-c & 8_6_1_2	0.747368	71.9298	68.8889
3_5_0_0-c & 4_3_1_1-a	0.794152	70.1754	78.8889
3_5_0_0-c & 4_3_0_1-c	0.746979	71.9298	68.8889
3_5_0_0-c & 5_5_0_2-b	0.747758	71.9298	68.8889
3_5_0_0-c & 6_5_0_2	0.747368	80.7018	58.8889
3_5_0_0-c & 7_5_1_1-b	0.746199	71.9298	68.8889
3_5_0_0-c & 5_4_0_1-a	0.768811	73.6842	70
3_5_0_0-c & 4_4_1_1-a	0.777973	85.9649	64.4444
3_5_0_0-c & 5_4_1_1+SO3-b	0.746589	71.9298	68.8889
3_5_0_0-c & 4_3_1_1+SO3-b	0.746589	71.9298	68.8889
3_5_0_0-c & 5_4_1_2+SO3-b	0.765692	71.9298	72.2222
3_5_0_0-c & 5_4_0_1+SO3-a	0.746199	71.9298	68.8889
5_5_0_0-b & 5_3_1_0-c	0.780897	70.1754	76.6667
5_5_0_0-b & 3_3_0_0-a	0.79961	77.193	73.3333
5_5_0_0-b & 4_3_1_0-b	0.736452	54.386	84.4444
5_5_0_0-b & 4_2_0_0	0.765302	78.9474	63.3333
5_5_0_0-b & 8_6_1_2	0.847173	70.1754	87.7778
5_5_0_0-b & 4_3_1_1-a	0.797076	84.2105	58.8889
5_5_0_0-b & 4_3_0_1-c	0.831774	87.7193	64.4444
5_5_0_0-b & 5_5_0_2-b	0.780312	78.9474	66.6667
5_5_0_0-b & 6_5_0_2	0.771345	78.9474	71.1111
5_5_0_0-b & 7_5_1_1-b	0.757505	64.9123	80
5_5_0_0-b & 5_4_0_1-a	0.678363	87.7193	41.1111
5_5_0_0-b & 4_4_1_1-a	0.664327	56.1404	72.2222
5_5_0_0-b & 5_4_1_1+SO3-b	0.822222	80.7018	74.4444
5_5_0_0-b & 4_3_1_1+SO3-b	0.791228	77.193	71.1111
5_5_0_0-b & 5_4_1_2+SO3-b	0.789669	78.9474	66.6667
5_5_0_0-b & 5_4_0_1+SO3-a	0.737622	56.1404	83.3333
5_3_1_0-c & 3_3_0_0-a	0.832943	87.7193	71.1111
5_3_1_0-c & 4_3_1_0-b	0.752437	94.7368	44.4444
5_3_1_0-c & 4_2_0_0	0.745809	77.193	62.2222
5_3_1_0-c & 8_6_1_2	0.851657	80.7018	76.6667
5_3_1_0-c & 4_3_1_1-a	0.805068	89.4737	55.5556
5_3_1_0-c & 4_3_0_1-c	0.810721	82.4561	63.3333
5_3_1_0-c & 5_5_0_2-b	0.78694	91.2281	52.2222
5_3_1_0-c & 6_5_0_2	0.756335	75.4386	71.1111
5_3_1_0-c & 7_5_1_1-b	0.748148	66.6667	73.3333
5_3_1_0-c & 5_4_0_1-a	0.776998	85.9649	56.6667
5_3_1_0-c & 4_4_1_1-a	0.648343	63.1579	68.8889
5_3_1_0-c & 5_4_1_1+SO3-b	0.803899	84.2105	64.4444
5_3_1_0-c & 4_3_1_1+SO3-b	0.79883	82.4561	65.5556
5_3_1_0-c & 5_4_1_2+SO3-b	0.824561	77.193	80
5_3_1_0-c & 5_4_0_1+SO3-a	0.736257	73.6842	62.2222
3_3_0_0-a & 4_3_1_0-b	0.754776	70.1754	73.3333
3_3_0_0-a & 4_2_0_0	0.796101	85.9649	74.4444
3_3_0_0-a & 8_6_1_2	0.781287	82.4561	71.1111
3_3_0_0-a & 4_3_1_1-a	0.819883	80.7018	68.8889
3_3_0_0-a & 4_3_0_1-c	0.805653	82.4561	71.1111
3_3_0_0-a & 5_5_0_2-b	0.809747	84.2105	67.7778
3_3_0_0-a & 6_5_0_2	0.798441	73.6842	75.5556
3_3_0_0-a & 7_5_1_1-b	0.726511	85.9649	61.1111
3_3_0_0-a & 5_4_0_1-a	0.707018	85.9649	47.7778
3_3_0_0-a & 4_4_1_1-a	0.678168	49.1228	84.4444
3_3_0_0-a & 5_4_1_1+SO3-b	0.755361	87.7193	61.1111
3_3_0_0-a & 4_3_1_1+SO3-b	0.738791	89.4737	58.8889
3_3_0_0-a & 5_4_1_2+SO3-b	0.781676	85.9649	57.7778
3_3_0_0-a & 5_4_0_1+SO3-a	0.717934	89.4737	56.6667
4_3_1_0-b & 4_2_0_0	0.725536	75.4386	58.8889
4_3_1_0-b & 8_6_1_2	0.794737	71.9298	73.3333
4_3_1_0-b & 4_3_1_1-a	0.794347	80.7018	63.3333
4_3_1_0-b & 4_3_0_1-c	0.785575	87.7193	56.6667
4_3_1_0-b & 5_5_0_2-b	0.776023	77.193	70
4_3_1_0-b & 6_5_0_2	0.763743	66.6667	78.8889
4_3_1_0-b & 7_5_1_1-b	0.709162	59.6491	75.5556
4_3_1_0-b & 5_4_0_1-a	0.679922	50.8772	81.1111
4_3_1_0-b & 4_4_1_1-a	0.64347	57.8947	72.2222
4_3_1_0-b & 5_4_1_1+SO3-b	0.769591	71.9298	68.8889
4_3_1_0-b & 4_3_1_1+SO3-b	0.740546	75.4386	61.1111
4_3_1_0-b & 5_4_1_2+SO3-b	0.768811	78.9474	63.3333
4_3_1_0-b & 5_4_0_1+SO3-a	0.695712	59.6491	74.4444
4_2_0_0 & 8_6_1_2	0.852047	94.7368	73.3333
4_2_0_0 & 4_3_1_1-a	0.792008	80.7018	63.3333
4_2_0_0 & 4_3_0_1-c	0.794932	78.9474	65.5556
4_2_0_0 & 5_5_0_2-b	0.790448	73.6842	72.2222
4_2_0_0 & 6_5_0_2	0.742105	84.2105	60
4_2_0_0 & 7_5_1_1-b	0.778363	84.2105	62.2222
4_2_0_0 & 5_4_0_1-a	0.707212	92.9825	37.7778
4_2_0_0 & 4_4_1_1-a	0.64269	66.6667	65.5556
4_2_0_0 & 5_4_1_1+SO3-b	0.874659	96.4912	66.6667
4_2_0_0 & 4_3_1_1+SO3-b	0.869591	91.2281	67.7778
4_2_0_0 & 5_4_1_2+SO3-b	0.787914	71.9298	78.8889
4_2_0_0 & 5_4_0_1+SO3-a	0.746394	80.7018	60
8_6_1_2 & 4_3_1_1-a	0.796296	80.7018	63.3333
8_6_1_2 & 4_3_0_1-c	0.859649	84.2105	76.6667
8_6_1_2 & 5_5_0_2-b	0.832359	92.9825	58.8889
8_6_1_2 & 6_5_0_2	0.795127	78.9474	74.4444
8_6_1_2 & 7_5_1_1-b	0.81423	89.4737	67.7778
8_6_1_2 & 5_4_0_1-a	0.700195	100	32.2222
8_6_1_2 & 4_4_1_1-a	0.676413	66.6667	67.7778
8_6_1_2 & 5_4_1_1+SO3-b	0.82963	85.9649	73.3333
8_6_1_2 & 4_3_1_1+SO3-b	0.830799	85.9649	74.4444
8_6_1_2 & 5_4_1_2+SO3-b	0.769201	71.9298	75.5556
8_6_1_2 & 5_4_0_1+SO3-a	0.802924	82.4561	71.1111
4_3_1_1-a & 4_3_0_1-c	0.791228	52.6316	92.2222
4_3_1_1-a & 5_5_0_2-b	0.792982	80.7018	63.3333
4_3_1_1-a & 6_5_0_2	0.791423	56.1404	88.8889
4_3_1_1-a & 7_5_1_1-b	0.790448	78.9474	63.3333
4_3_1_1-a & 5_4_0_1-a	0.821832	70.1754	81.1111
4_3_1_1-a & 4_4_1_1-a	0.767836	77.193	64.4444
4_3_1_1-a & 5_4_1_1+SO3-b	0.791618	80.7018	63.3333
4_3_1_1-a & 4_3_1_1+SO3-b	0.791228	80.7018	63.3333
4_3_1_1-a & 5_4_1_2+SO3-b	0.820468	71.9298	80
4_3_1_1-a & 5_4_0_1+SO3-a	0.790643	80.7018	62.2222
4_3_0_1-c & 5_5_0_2-b	0.802534	73.6842	73.3333
4_3_0_1-c & 6_5_0_2	0.765107	84.2105	58.8889
4_3_0_1-c & 7_5_1_1-b	0.762963	85.9649	54.4444
4_3_0_1-c & 5_4_0_1-a	0.711891	98.2456	32.2222
4_3_0_1-c & 4_4_1_1-a	0.707602	68.4211	71.1111
4_3_0_1-c & 5_4_1_1+SO3-b	0.842495	80.7018	74.4444
4_3_0_1-c & 4_3_1_1+SO3-b	0.817544	89.4737	64.4444
4_3_0_1-c & 5_4_1_2+SO3-b	0.792398	73.6842	78.8889
4_3_0_1-c & 5_4_0_1+SO3-a	0.758869	85.9649	55.5556
5_5_0_2-b & 6_5_0_2	0.742105	78.9474	60
5_5_0_2-b & 7_5_1_1-b	0.74308	70.1754	70
5_5_0_2-b & 5_4_0_1-a	0.69961	100	31.1111
5_5_0_2-b & 4_4_1_1-a	0.718713	61.4035	74.4444
5_5_0_2-b & 5_4_1_1+SO3-b	0.796686	84.2105	65.5556
5_5_0_2-b & 4_3_1_1+SO3-b	0.769981	82.4561	62.2222
5_5_0_2-b & 5_4_1_2+SO3-b	0.775244	78.9474	66.6667
5_5_0_2-b & 5_4_0_1+SO3-a	0.739961	70.1754	68.8889
6_5_0_2 & 7_5_1_1-b	0.724756	84.2105	53.3333
6_5_0_2 & 5_4_0_1-a	0.713255	85.9649	50
6_5_0_2 & 4_4_1_1-a	0.720078	84.2105	58.8889
6_5_0_2 & 5_4_1_1+SO3-b	0.758674	84.2105	60
6_5_0_2 & 4_3_1_1+SO3-b	0.740351	68.4211	72.2222
6_5_0_2 & 5_4_1_2+SO3-b	0.782066	68.4211	84.4444
6_5_0_2 & 5_4_0_1+SO3-a	0.724366	84.2105	53.3333
7_5_1_1-b & 5_4_0_1-a	0.660234	92.9825	33.3333
7_5_1_1-b & 4_4_1_1-a	0.749903	68.4211	74.4444
7_5_1_1-b & 5_4_1_1+SO3-b	0.868616	78.9474	81.1111
7_5_1_1-b & 4_3_1_1+SO3-b	0.837817	73.6842	83.3333
7_5_1_1-b & 5_4_1_2+SO3-b	0.730019	66.6667	72.2222
7_5_1_1-b & 5_4_0_1+SO3-a	0.71462	78.9474	63.3333
5_4_0_1-a & 4_4_1_1-a	0.642495	43.8596	83.3333
5_4_0_1-a & 5_4_1_1+SO3-b	0.672125	92.9825	35.5556
5_4_0_1-a & 4_3_1_1+SO3-b	0.663158	92.9825	34.4444
5_4_0_1-a & 5_4_1_2+SO3-b	0.703314	84.2105	47.7778
5_4_0_1-a & 5_4_0_1+SO3-a	0.657115	92.9825	32.2222
4_4_1_1-a & 5_4_1_1+SO3-b	0.688109	66.6667	66.6667
4_4_1_1-a & 4_3_1_1+SO3-b	0.819103	89.4737	66.6667
4_4_1_1-a & 5_4_1_2+SO3-b	0.681092	49.1228	80
4_4_1_1-a & 5_4_0_1+SO3-a	0.683236	91.2281	37.7778
5_4_1_1+SO3-b & 4_3_1_1+SO3-b	0.879337	84.2105	85.5556
5_4_1_1+SO3-b & 5_4_1_2+SO3-b	0.748538	71.9298	71.1111
5_4_1_1+SO3-b & 5_4_0_1+SO3-a	0.859064	77.193	83.3333
4_3_1_1+SO3-b & 5_4_1_2+SO3-b	0.730994	70.1754	68.8889
4_3_1_1+SO3-b & 5_4_0_1+SO3-a	0.815205	75.4386	80
5_4_1_2+SO3-b & 5_4_0_1+SO3-a	0.721248	66.6667	71.1111
